# Supplementary material for: Genetic Analysis of the Early Natural History of Epithelial Ovarian Carcinoma
Source: PLoS One. 2010 Apr 26;5(4):e10358. doi: 10.1371/journal.pone.0010358 (PMC2859950; doi:10.1371/journal.pone.0010358)
Supplement: Table S4 — Genes differentially expressed in ovarian cystic epithelium compared to ovarian surface epithelium. “FC(C)” refers to the fold-change in ovarian cystic epithelium compared to ovarian surface epithelium, followed by the corresponding P-value. (0.32 MB XLS) [file pone.0010358.s004.xls]

## Sheet: Imported up-c-s.txt
Supplemental Table S4. Genes differentially expressed in ovarian cystic epithelium compared to ovarian surface epithelium. "FC(C)" refers to the fold-change in ovarian cystic epithelium compared to
ovarian surface epithelium, followed by the corresponding P-value.
________________________________________________________________________________________________________________________								____________________________________________________________________________
List No.	Probe Set	FC(C)	P(C)	Gene	Gene ID	Unigene	Chromosome	Description
1	203701_s_at	9	1e-05	FLJ20244	55621	Hs.515169	19p13.13	hypothetical protein FLJ20244
2	212996_s_at	35	7e-05	C21orf108	9875	Hs.443257	21q22.11	chromosome 21 open reading frame 108
3	207398_at	4	8e-05	HOXD13	3239	Hs.152414	2q31.1	homeo box D13
4	202890_at	223	9e-05	MAP7	9053	Hs.486548	6q23.2	microtubule-associated protein 7
5	201563_at	4	9e-05	SORD	6652	Hs.878	15q15.3	sorbitol dehydrogenase
6	202935_s_at	263	0.0001	SOX9	6662	Hs.2316	17q24.3-q25.1	SRY-box 9
7	207540_s_at	51	0.0001	SYK	6850	Hs.371720	9q22	spleen tyrosine kinase
8	203358_s_at	23	0.0001	EZH2	2146	Hs.444082	7q35-q36	enhancer of zeste homolog 2 (Drosophila)
9	212312_at	6	0.0001	BCL2L1	598	Hs.516966	20q11.21	cytochrome c oxidase subunit IV isoform 2
10	204542_at	3	0.0001	SIAT7B	10610	Hs.288215	17q25.3	sialyltransferase 7B
11	221884_at	126	0.0002	EVI1	2122	Hs.165830	3q24-q28	ecotropic viral integration site 1 (oncogene Evi-1)
12	201839_s_at	84	0.0002	TACSTD1	4072	Hs.692	2p21	tumor-associated calcium signal transducer 1
13	209739_s_at	15	0.0002	PNPLA4	8228	Hs.264	Xp22.3	patatin-like phospholipase domain-containing protein 4
14	209705_at	13	0.0002	M96	22823	Hs.31016	1p22.1	likely ortholog of mouse metal response element binding transcription factor 2
15	220315_at	5	0.0002	PARP11	57097	Hs.504538	12p13.3	chromosome 12 open reading frame 6
16	205928_at	40	0.0003	ZNF443	10224	Hs.142150	19p13.2	zinc finger protein 443
17	204798_at	22	0.0003	MYB	4602	Hs.531941	6q22-q23	v-myb myeloblastosis viral oncogene homolog (avian)
18	202033_s_at	17	0.0003	RB1CC1	9821	Hs.196102	8p22-q21.13	RB1-inducible coiled-coil 1
19	214053_at	17	0.0003	ERBB4	2066	Hs.390729	2q33.3-q34	v-erb-a erythroblastic leukemia viral oncogene homolog 4
20	202043_s_at	4	0.0003	SMS	6611	Hs.529887	Xp22.1	spermine synthase
21	204404_at	2	0.0003	SLC12A2	6558	Hs.162585	5q23.3	solute carrier family 12, member 2
22	201036_s_at	16	0.0004	HADHSC	3033	Hs.438289	4q22-q26	L-3-hydroxyacyl-Coenzyme A dehydrogenase, short chain
23	201291_s_at	16	0.0004	TOP2A	7153	Hs.156346	17q21-q22	topoisomerase (DNA) II alpha 170kDa
24	219031_s_at	11	0.0004	CGI-37	51388	Hs.501513	16q22.1	comparative gene identification transcript 37
25	205642_at	10	0.0004	CEP1	11064	Hs.246344	9q33-q34	centrosomal protein 1
26	204401_at	5	0.0004	KCNN4	3783	Hs.10082	19q13.2	potassium intermediate/small conductance calcium-activated channel, subfamily N, member 4
27	37512_at	90	0.0005	RODH	8630	Hs.524513	12q13	3-hydroxysteroid epimerase
28	218645_at	20	0.0005	ZNF277	11179	Hs.489722	7q31.1	zinc finger protein (C2H2 type) 277
29	222102_at	26	0.0007	GSTA3	2940	Hs.102484	6p12.1	glutathione S-transferase A3
30	210809_s_at	17	0.0007	POSTN	10631	Hs.136348	13q13.3	periostin, osteoblast specific factor
31	218179_s_at	29	0.0008	FLJ12716	60684	Hs.443240	4q35.1	FLJ12716 protein
32	203374_s_at	9	0.0008	TPP2	7174	Hs.432424	13q32-q33	tripeptidyl peptidase II
33	220954_s_at	7	0.0008	PILRB	29990	Hs.530084	7q22.1	paired immunoglobin-like type 2 receptor beta
34	219281_at	5	0.0008	MSRA	4482	Hs.490981	8p23.1	methionine sulfoxide reductase A
35	201555_at	2	0.0008	MCM3	4172	Hs.179565	6p12	MCM3 minichromosome maintenance deficient 3 (S. cerevisiae)
36	203263_s_at	16	0.0009	ARHGEF9	23229	Hs.54697	Xq11.2	Cdc42 guanine nucleotide exchange factor (GEF) 9
37	205933_at	8	0.0009	SETBP1	26040	Hs.435458	18q21.1	SET binding protein 1
38	220269_at	69	0.001	FLJ23049	79740	Hs.478143	3q26.2	hypothetical protein FLJ23049
39	211297_s_at	59	0.001	CDK7	1022	Hs.184298	5q12.1	cyclin-dependent kinase 7
40	206799_at	50	0.001	SCGB1D2	10647	Hs.204096	11q13	secretoglobin, family 1D, member 2
41	221685_s_at	50	0.001	FLJ20364	54908	Hs.368710	5q35.1	hypothetical protein FLJ20364
42	219880_at	32	0.001	FLJ23053	64942	Hs.458412	5q35.3	hypothetical protein FLJ23053
43	37577_at	22	0.001	ARHGAP19	84986	Hs.80305	10q24.2	Rho GTPase activating protein 19
44	201582_at	17	0.001	SEC23B	10483	Hs.369373	20p11.23	Sec23 homolog B (S. cerevisiae)
45	206526_at	16	0.001	RIBC2	26150	Hs.475110	22q13.31	chromosome 22 open reading frame 11
46	212560_at	13	0.001	SORL1	6653	Hs.368592	11q23.2-q24.2	sortilin-related receptor, L(DLR class) A repeats-containing
47	217529_at	12	0.001	FLJ20013	84917	HS.440667	7q22.1	Hypothetical protein FLJ20013
48	218966_at	10	0.001	MYO5C	55930	Hs.487036	15q21	myosin VC
49	222087_at	9	0.001	PVT1	5820	Hs.133107	8q24	Pvt1 oncogene homolog, MYC activator (mouse)
50	204720_s_at	6	0.001	DNAJC6	9829	Hs.536063	1pTER-q31.3	DnaJ (Hsp40) homolog, subfamily C, member 6
51	205427_at	6	0.001	ZNF354A	6940	Hs.484324	5q35.3	zinc finger protein 354A
52	203775_at	4	0.001	SLC25A13	10165	Hs.489190	7q21.3	solute carrier family 25, member 13 (citrin)
53	218769_s_at	3	0.001	ANKRA2	57763	Hs.239154	5q12-q13	ankyrin repeat, family A (RFXANK-like), 2
54	200709_at	2	0.001	FKBP1A	2280	Hs.471933	20p13	FK506 binding protein 1A, 12kDa
55	207434_s_at	2	0.001	FXYD2	486	Hs.413137	11q23	FXYD domain containing ion transport regulator 2
56	214358_at	2	0.001	ACACA	31	Hs.160556	17q21	acetyl-Coenzyme A carboxylase alpha
57	218885_s_at	59	0.002	GALNT12	79695	Hs.47099	9q31.1	UDP-N-acetyl-alpha-D-galactosamine:polypeptide N-acetylgalactosaminyltransferase 12
58	203690_at	31	0.002	TUBGCP3	10426	Hs.224152	13q34	tubulin, gamma complex associated protein 3
59	203218_at	28	0.002	MAPK9	5601	Hs.484371	5q35	mitogen-activated protein kinase 9
60	204493_at	26	0.002	BID	637	Hs.474150	22q11.1	BH3 interacting domain death agonist
61	204079_at	23	0.002	TPST2	8459	Hs.474441	22q12.1	tyrosylprotein sulfotransferase 2
62	219918_s_at	23	0.002	ASPM	259266	Hs.121028	1q31	asp (abnormal spindle)-like, microcephaly associated
63	221584_s_at	22	0.002	KCNMA1	3778	Hs.144795	10q22-q23	potassium large conductance calcium-activated channel, subfamily M, alpha member 1
64	205980_s_at	16	0.002	ARHGAP8	23779	Hs.102336	22q13.31	Rho GTPase activating protein 8
65	220308_at	16	0.002	NESG1	25790	Hs.158450	1q22	nasopharyngeal epithelium specific protein 1
66	203659_s_at	14	0.002	RFP2	10206	Hs.436922	13q14	ret finger protein 2
67	214844_s_at	12	0.002	DOK5	55816	Hs.473133	20q13.2	docking protein 5
68	202922_at	11	0.002	GCLC	2729	Hs.271264	6p12	glutamate-cysteine ligase, catalytic subunit
69	218009_s_at	11	0.002	PRC1	9055	Hs.459362	15q26.1	protein regulator of cytokinesis 1
70	217196_s_at	10	0.002	KIAA1078	23271	Hs.23585	1q32.1	KIAA1078 protein
71	203508_at	9	0.002	TNFRSF1B	7133	Hs.256278	1p36.3-p36.2	tumor necrosis factor receptor superfamily, member 1B
72	201353_s_at	7	0.002	BAZ2A	11176	Hs.314263	12q24.3-qTER	bromodomain adjacent to zinc finger domain, 2A
73	201645_at	7	0.002	TNC	3371	Hs.143250	9q33	tenascin C (hexabrachion)
74	213058_at	7	0.002	KIAA1043	23331	Hs.387856	22q12.1	KIAA1043 protein
75	211033_s_at	6	0.002	PEX7	5191	Hs.280932	6q21-q22.2	peroxisomal biogenesis factor 7
76	218857_s_at	6	0.002	ASRGL1	80150	Hs.535326	11q12.3	asparaginase like 1
77	203187_at	5	0.002	DOCK1	1793	Hs.159195	10q26.13-q26.3	dedicator of cytokinesis 1
78	209972_s_at	4	0.002	HRI	27102	Hs.520205	7p22	JTV1 gene
79	214438_at	4	0.002	HLX1	3142	Hs.74870	1q41-q42.1	H2.0-like homeo box 1 (Drosophila)
80	203932_at	3	0.002	HLA-DMB	3109	Hs.1162	6p21.3	major histocompatibility complex, class II, DM beta
81	217810_x_at	2	0.002	LARS	51520	Hs.432674	5q32	leucyl-tRNA synthetase
82	218097_s_at	1	0.002	CUEDC2	79004	Hs.500874	10q24.32	CUE domain containing 2
83	219667_s_at	36	0.003	BANK1	55024	Hs.480400	4q24	B-cell scaffold protein with ankyrin repeats 1
84	206002_at	28	0.003	GPR64	10149	Hs.146978	Xp22.22	G protein-coupled receptor 64
85	202495_at	19	0.003	TBCC	6903	Hs.75064	6pTER-p12.1	tubulin-specific chaperone c
86	216237_s_at	19	0.003	MCM5	4174	Hs.517582	22q13.1	MCM5 minichromosome maintenance deficient 5, cell division cycle 46
87	212306_at	17	0.003	CLASP2	23122	Hs.108614	3p22.3	cytoplasmic linker associated protein 2
88	215665_at	14	0.003	HSD3B1	3283	Hs.364941	1p13.1	hydroxy-delta-5-steroid dehydrogenase, 3 beta- and steroid delta-isomerase 2
89	219767_s_at	11	0.003	CRYZL1	9946	Hs.352671	21q21.3	crystallin, zeta (quinone reductase)-like 1
90	209631_s_at	10	0.003	GPR37	2861	Hs.406094	7q31	G protein-coupled receptor 37
91	206822_s_at	8	0.003	C20orf194	25943	Hs.516853	20q13.12	l(3)mbt-like (Drosophila)
92	214338_at	8	0.003	DNAJB12	54788	Hs.500013	10q22.2	DnaJ (Hsp40) homolog, subfamily B, member 12
93	204487_s_at	7	0.003	KCNQ1	3784	Hs.95162	11p15.5	potassium voltage-gated channel, KQT-like subfamily, member 1
94	209533_s_at	7	0.003	PLAA	9373	Hs.27182	9p21	phospholipase A2-activating protein
95	210653_s_at	7	0.003	BCKDHB	594	Hs.436387	6q13-q15	branched chain keto acid dehydrogenase E1, beta polypeptide
96	222361_at	7	0.003	CS0DF038YJ21	286222	HS.433616	9q34.3	cDNA clone similar to beta-tubulin 4Q
97	217955_at	6	0.003	BCL2L13	23786	Hs.546359	22q11	BCL2-like 13 (apoptosis facilitator)
98	218462_at	6	0.003	RPF1	80135	Hs.481202	1p22.3	RNA processing factor 1
99	202439_s_at	5	0.003	IDS	3423	Hs.303154	Xq28	iduronate 2-sulfatase (Hunter syndrome)
100	212532_s_at	5	0.003	FLJ30656	124801	Hs.355570	17q21.31	hypothetical protein FLJ30656
101	205225_at	4	0.003	ESR1	2099	Hs.208124	6q25.1	estrogen receptor 1
102	205406_s_at	4	0.003	SPA17	53340	Hs.286233	11q24.2	sperm autoantigenic protein 17
103	212981_s_at	4	0.003	KIAA0738	9747	Hs.406492	7q35	KIAA0738 gene product
104	203575_at	3	0.003	CSNK2A2	1459	Hs.82201	16p13.3-p13.2	casein kinase 2, alpha prime polypeptide
105	206566_at	3	0.003	SLC7A1	6541	Hs.14846	13q12-q14	solute carrier family 7, member 1
106	212641_at	3	0.003	HIVEP2	3097	Hs.510172	6q23-q24	human immunodeficiency virus type I enhancer binding protein 2
107	221631_at	3	0.003	CACNA1I	8911	Hs.125116	22q13.1	calcium channel, voltage-dependent, alpha 1I subunit
108	202218_s_at	2	0.003	FADS2	9415	Hs.502745	11q12-q13.1	fatty acid desaturase 2
109	203892_at	2	0.003	WFDC2	10406	Hs.2719	20q12-q13.2	WAP four-disulfide core domain 2
110	209709_s_at	2	0.003	HMMR	3161	Hs.72550	5q33.2-qTER	hyaluronan-mediated motility receptor (RHAMM)
111	222139_at	83	0.004	KIAA1466	57612	Hs.147710	7q33	KIAA1466 protein
112	219132_at	55	0.004	PELI2	57161	Hs.105103	14q21	pellino homolog 2 (Drosophila)
113	39248_at	23	0.004	AQP3	360	Hs.234642	9p13	aquaporin 3
114	220302_at	19	0.004	MAK	4117	Hs.446125	6q22	male germ cell-associated kinase
115	209934_s_at	15	0.004	ATP2C1	27032	Hs.546361	3q22.1	ATPase, Ca++ transporting, type 2C, member 1
116	215102_at	14	0.004	LOC89231	89231	Hs.331147	7p14.3	LOC89231
117	204489_s_at	13	0.004	CD44	960	Hs.502328	11p13	CD44 antigen
118	213161_at	13	0.004	C9orf97	158427	Hs.494595	9q22.33	chromosome 9 open reading frame 97
119	220035_at	12	0.004	NUP210	23225	Hs.475525	3p25.2-p25.1	nucleoporin 210
120	221096_s_at	9	0.004	PRO1580	55374	Hs.546401	5q31.3	hypothetical protein PRO1580
121	206825_at	8	0.004	OXTR	5021	Hs.2820	3p25	oxytocin receptor
122	212804_s_at	8	0.004	DKFZP434C212	26130	Hs.495134	9q34.11	DKFZP434C212 protein
123	212599_at	7	0.004	AUTS2	26053	Hs.21631	7q11.22-q11.23	autism susceptibility candidate 2
124	212902_at	7	0.004	SEC24A	10802	Hs.211612	5q31.2	SEC24 related gene family, member A (S. cerevisiae)
125	219277_s_at	7	0.004	OGDHL	55753	Hs.17860	10q11.23	oxoglutarate dehydrogenase-like
126	201798_s_at	6	0.004	FER1L3	26509	Hs.500572	10q24	fer-1-like 3, myoferlin (C. elegans)
127	202860_at	6	0.004	KIAA0476	9909	Hs.6684	1p36.13-q31.3	KIAA0476
128	204113_at	6	0.004	CUGBP1	10658	Hs.530727	11p11	CUG triplet repeat, RNA binding protein 1
129	204057_at	5	0.004	IRF8	3394	Hs.137427	16q24.1	interferon consensus sequence binding protein 1
130	208979_at	5	0.004	NCOA6	23054	Hs.368971	20q11	nuclear receptor coactivator 6
131	201911_s_at	4	0.004	FARP1	10160	Hs.403917	13q32.2-q32.3	FERM, RhoGEF and pleckstrin domain protein 1
132	206891_at	4	0.004	ACTN3	89	Hs.445037	11q13-q14	actinin, alpha 3
133	210364_at	4	0.004	SCN2B	6327	Hs.129783	11q23	sodium channel, voltage-gated, type II, beta
134	220450_at	4	0.004	FLJ13262	79975	HS.388294	4q31.21	SMAD, mothers against DPP homolog 1 (Drosophila)
135	220993_s_at	3	0.004	GPR63	81491	Hs.485990	6q16.1-q16.3	G protein-coupled receptor 63
136	204308_s_at	2	0.004	KIAA0329	9895	Hs.195667	14q32.33	KIAA0329
137	214271_x_at	2	0.004	RPL12	6136	Hs.408054	9q34	ribosomal protein L12
138	266_s_at	26	0.005	CD24	934	Hs.375108	6q21	CD24 antigen (small cell lung carcinoma cluster 4 antigen)
139	219850_s_at	25	0.005	EHF	26298	Hs.502306	11p12	ets homologous factor
140	41660_at	24	0.005	CELSR1	9620	Hs.252387	22q13.3	cadherin, EGF LAG seven-pass G-type receptor 1
141	209946_at	18	0.005	VEGFC	7424	Hs.435215	4q34.1-q34.3	vascular endothelial growth factor C
142	213839_at	15	0.005	KIAA0500	57237	Hs.525566	14q32.2	KIAA0500 protein
143	201940_at	11	0.005	CPD	1362	Hs.446079	17p11.1-q11.2	carboxypeptidase D
144	222142_at	11	0.005	CYLD	1540	Hs.432993	16q12-q13	cylindromatosis (turban tumor syndrome)
145	208107_s_at	9	0.005	LOC81691	81691	Hs.177926	16p13.11	exonuclease NEF-sp
146	221190_s_at	9	0.005	C18orf8	29919	Hs.529006	18q11.2	chromosome 18 open reading frame 8
147	202659_at	8	0.005	PSMB10	5699	Hs.9661	16q22.1	proteasome (prosome, macropain) subunit, beta type, 10
148	205548_s_at	8	0.005	BTG3	10950	Hs.473420	21q21.1-q21.2	BTG family, member 3
149	201307_at	6	0.005	SEPT11	55752	Hs.128199	4q21.22	hypothetical protein FLJ10849
150	209737_at	6	0.005	AIP1	9863	Hs.488945	7q21	atrophin-1 interacting protein 1
151	203163_at	5	0.005	KATNB1	10300	Hs.275675	16q13	katanin p80 (WD repeat containing) subunit B 1
152	209064_x_at	5	0.005	PAIP1	10605	Hs.482038	5p12	poly(A) binding protein interacting protein 1
153	220771_at	5	0.005	LOC51152	51152	Hs.132526	1q21.1	melanoma antigen
154	203848_at	4	0.005	AKAP8	10270	Hs.199029	19p13.1-q12	A kinase (PRKA) anchor protein 8
155	204964_s_at	4	0.005	SSPN	8082	Hs.183428	12p11.2	sarcospan (Kras oncogene-associated gene)
156	204764_at	3	0.005	FNTB	2342	Hs.509651	14q23-q24	farnesyltransferase, CAAX box, beta
157	213925_at	3	0.005	DKFZp761P211	375057	Hs.116827	1q42.13	similar to hypothetical protein Y97E10AL.1
158	36499_at	2	0.005	CELSR2	1952	Hs.57652	1p21	cadherin, EGF LAG seven-pass G-type receptor 2
159	210161_at	2	0.005	NFATC1	4772	Hs.534074	18q23	nuclear factor of activated T-cells, cytoplasmic, calcineurin-dependent 1
160	218305_at	2	0.005	IPO4	79711	Hs.411865	14q11.2	importin 4
161	221490_at	2	0.005	UBAP1	51271	Hs.268963	9p22-p21	ubiquitin associated protein 1
162	205584_at	38	0.006	CXorf45	79868	Hs.443061	Xq23	hypothetical protein FLJ23018
163	211596_s_at	31	0.006	LRIG1	26018	Hs.518055	3p14	leucine-rich repeats and immunoglobulin-like domains 1
164	213993_at	19	0.006	SPON1	10418	Hs.445818	11p15.2	spondin 1, extracellular matrix protein
165	213880_at	13	0.006	LGR5	8549	Hs.172176	12q22-q23	G protein-coupled receptor 49
166	203159_at	11	0.006	GLS	2744	Hs.116448	2q32-q34	glutaminase
167	204846_at	11	0.006	CP	1356	Hs.282557	3q23-q25	ceruloplasmin (ferroxidase)
168	206528_at	11	0.006	TRPC6	7225	Hs.159003	11q21-q22	transient receptor potential cation channel, subfamily C, member 6
169	214633_at	11	0.006	SOX3	6658	Hs.157429	Xq26-q27	SRY (sex determining region Y)-box 3
170	202742_s_at	10	0.006	PRKACB	5567	Hs.487325	1p36.1	protein kinase, cAMP-dependent, catalytic, beta
171	209353_s_at	9	0.006	SIN3B	23309	Hs.13999	19p13.12	SIN3 homolog B, transcriptional regulator (yeast)
172	212692_s_at	9	0.006	LRBA	987	Hs.480938	4q31.23	LPS-responsive vesicle trafficking, beach and anchor containing
173	204373_s_at	8	0.006	CAP350	9857	Hs.413045	1p36.13-q41	centrosome-associated protein 350
174	218297_at	8	0.006	C10orf97	80013	Hs.158870	10p13	chromosome 10 open reading frame 97
175	220018_at	7	0.006	CBLL1	79872	Hs.546435	7q22.3	Cas-Br-M ecotropic retroviral transforming sequence-like 1
176	200771_at	6	0.006	LAMC1	3915	Hs.497039	1q31	laminin, gamma 1 (formerly LAMB2)
177	202078_at	5	0.006	COPS3	8533	Hs.6076	17p11.2	COP9 constitutive photomorphogenic homolog subunit 3
178	206414_s_at	5	0.006	DDEF2	8853	Hs.467662	2p25	development and differentiation enhancing factor 2
179	212172_at	5	0.006	AK2	204	Hs.470907	1p34	adenylate kinase 2
180	210146_x_at	4	0.006	LILRB2	10288	Hs.515601	19q13.4	leukocyte immunoglobulin-like receptor, subfamily B, member 2
181	212543_at	4	0.006	AIM1	202	Hs.486074	6q21	absent in melanoma 1
182	213648_at	3	0.006	EXOSC7	23016	Hs.115792	3p21.32	exosome component 7
183	49485_at	2	0.006	PRDM4	11108	Hs.506655	12q23-q24.1	PR domain containing 4
184	204522_at	2	0.006	DOM3Z	1797	Hs.153299	6p21.3	dom-3 homolog Z (C. elegans)
185	211888_x_at	2	0.006	CASP10	843	Hs.5353	2q33-q34	caspase 10, apoptosis-related cysteine protease
186	214795_at	2	0.006	PRKCBP1	23613	Hs.446240	20q13.13	protein kinase C binding protein 1
187	217256_x_at	2	0.006	RPL36A	6173	Hs.432485	11p15.1	ribosomal protein L36a-like
188	218004_at	1	0.006	FLJ10276	55108	Hs.353454	1p34.3	hypothetical protein FLJ10276
189	219470_x_at	1	0.006	CCNJ	54619	Hs.281348	10pTER-q26.12	cyclin J
190	214078_at	52	0.007	PAK3	5063	Hs.390616	Xq22.3-q23	p21 (CDKN1A)-activated kinase 3
191	201458_s_at	15	0.007	BUB3	9184	Hs.418533	10q26	BUB3 budding uninhibited by benzimidazoles 3 homolog
192	213355_at	15	0.007	SIAT10	10402	Hs.148716	3q12.2	sialyltransferase 10 (alpha-2,3-sialyltransferase VI)
193	209028_s_at	9	0.007	ABI1	10006	Hs.508148	10p11.2	abl-interactor 1
194	211763_s_at	8	0.007	UBE2B	7320	Hs.385986	5q23-q31	ubiquitin-conjugating enzyme E2B (RAD6 homolog)
195	219041_s_at	7	0.007	REPIN1	29803	Hs.521289	7q36.1	replication initiator 1
196	201724_s_at	6	0.007	GALNT1	2589	Hs.514806	18q12.1	UDP-N-acetyl-alpha-D-galactosamine:polypeptide N-acetylgalactosaminyltransferase 1
197	203376_at	6	0.007	CDC40	51362	Hs.428147	6q22.1	cell division cycle 40 homolog (yeast)
198	201454_s_at	5	0.007	NPEPPS	9520	Hs.443837	17q21	aminopeptidase puromycin sensitive
199	203581_at	4	0.007	RAB4A	5867	Hs.296169	1q42-q43	RAB4A, member RAS oncogene family
200	221582_at	4	0.007	HIST3H2A	92815	Hs.26331	1q42.13	histone 3, H2a
201	213700_s_at	3	0.007	FLJ10803	55744	Hs.289007	15q22	pyruvate kinase, muscle
202	205950_s_at	2	0.007	CA1	759	Hs.23118	8q13-q22.1	carbonic anhydrase I
203	208649_s_at	2	0.007	VCP	7415	Hs.529782	9p13-p12	valosin-containing protein
204	221097_s_at	2	0.007	KCNMB2	10242	Hs.478368	3q26.2-q27.1	potassium large conductance calcium-activated channel, subfamily M, beta member 2
205	207414_s_at	50	0.008	PCSK6	5046	Hs.498494	15q26	paired basic amino acid cleaving system 4
206	205761_s_at	22	0.008	PP35	11062	Hs.97627	7q22-q31	protein similar to E.coli yhdg and R. capsulatus nifR3
207	205590_at	16	0.008	RASGRP1	10125	Hs.511010	15q15	RAS guanyl releasing protein 1 (calcium and DAG-regulated)
208	222368_at	8	0.008	DCDC2	51473	Hs.512603	6p22.1	doublecortin domain containing 2
209	215117_at	7	0.008	RAG2	5897	Hs.159376	11p13	recombination activating gene 2
210	218899_s_at	7	0.008	BAALC	79870	Hs.533446	8q22.3	brain and acute leukemia, cytoplasmic
211	218932_at	7	0.008	FLJ20729	54680	Hs.5111	1p22.3	hypothetical protein FLJ20729
212	206669_at	6	0.008	GAD1	2571	Hs.420036	2q31	glutamate decarboxylase 1 (brain, 67kDa)
213	220212_s_at	6	0.008	THADA	63892	Hs.369592	2p22.1	thyroid adenoma associated
214	221257_x_at	5	0.008	FBXO38	81545	Hs.483772	5q33.1	likely ortholog of mouse modulator of KLF7 activity
215	201832_s_at	2	0.008	VDP	8615	Hs.292689	4q21.21	vesicle docking protein p115
216	220177_s_at	2	0.008	TMPRSS3	64699	Hs.208600	21q22.3	transmembrane protease, serine 3
217	216379_x_at	87	0.009	KIAA1919	91749	Hs.400572	6q22	KIAA1919
218	219703_at	23	0.009	MNS1	55329	Hs.444483	15q21.2	meiosis-specific nuclear structural protein 1
219	220770_s_at	16	0.009	LOC63920	63920		5q34	transposon-derived Buster3 transposase-like
220	213923_at	12	0.009	RAP2B	5912	Hs.98643	3q25.2	RAP2B, member of RAS oncogene family
221	211682_x_at	10	0.009	UGT2B28	54490	Hs.137585	4q13.3	UDP glycosyltransferase 2 family, polypeptide B28
222	218568_at	10	0.009	FLJ10842	55750	Hs.260238	7q34	hypothetical protein FLJ10842
223	201489_at	9	0.009	PPIF	10105	Hs.381072	10q22-q23	peptidylprolyl isomerase F (cyclophilin F)
224	207547_s_at	6	0.009	TU3A	11170	Hs.8022	3p21.1	TU3A protein
225	219887_at	6	0.009	FLJ10786	55231	Hs.121072	11q13.1	hypothetical protein FLJ10786
226	209567_at	5	0.009	RRS1	23212	Hs.71827	8q12.3	RRS1 ribosome biogenesis regulator homolog (S. cerevisiae)
227	217161_x_at	4	0.009	AGC1	176	Hs.2159	15q26.1	aggrecan 1
228	203971_at	3	0.009	SLC31A1	1317	Hs.532315	9q31-q32	solute carrier family 31 (copper transporters), member 1
229	213353_at	3	0.009	ABCA5	23461	Hs.421474	17q24.3	ATP-binding cassette, sub-family A (ABC1), member 5
230	206587_at	2	0.009	CCT6B	10693	Hs.73072	17q21.1	chaperonin containing TCP1, subunit 6B (zeta 2)
231	212847_at	2	0.009	NEXN	91624	Hs.22370	1p31.1	nexilin (F actin binding protein)
232	219174_at	99	0.01	CCDC2	80173	Hs.145402	9p21.1	coiled-coil domain containing 2
233	218819_at	64	0.01	DDX26	26512	Hs.439440	13q14.12-q14.2	DEAD/H (Asp-Glu-Ala-Asp/His) box polypeptide 26
234	205415_s_at	27	0.01	ATXN3	4287	Hs.532632	14q24.3-q32.2	Machado-Joseph disease
235	207802_at	22	0.01	CRISP3	10321	Hs.404466	6p12.3	cysteine-rich secretory protein 3
236	204686_at	19	0.01	IRS1	3667	Hs.471508	2q36	insulin receptor substrate 1
237	218858_at	19	0.01	DEPDC6	64798	Hs.303788	8q24.12	DEP domain containing 6
238	213403_at	17	0.01	MGC11332	84804	Hs.98798	2q12.1	hypothetical protein MGC11332
239	220774_at	16	0.01	FLJ20071	54808	Hs.162996	18q12-q21.1	dymeclin
240	204871_at	13	0.01	MTERF	7978	Hs.532216	7q21-q22	transcription termination factor, mitochondrial
241	203122_at	12	0.01	TTC15	51112	Hs.252713	2p25.3	tetratricopeptide repeat domain 15
242	204741_at	12	0.01	BICD1	636	Hs.505202	12p11.2-p11.1	Bicaudal D homolog 1 (Drosophila)
243	207571_x_at	12	0.01	C1orf38	9473	Hs.10649	1p35.3	chromosome 1 open reading frame 38
244	208879_x_at	12	0.01	C20orf14	24148	Hs.31334	20q13.33	chromosome 20 open reading frame 14
245	210377_at	12	0.01	SAH	6296	Hs.160976	16p13.11	SA hypertension-associated homolog (rat)
246	205443_at	11	0.01	SNAPC1	6617	Hs.179312	14q22	small nuclear RNA activating complex, polypeptide 1, 43kDa
247	207564_x_at	11	0.01	OGT	8473	Hs.405410	Xq13	O-linked N-acetylglucosamine transferase
248	218879_s_at	11	0.01	FLJ12998	64779	Hs.343627	16q24.1	hypothetical protein FLJ12998
249	219498_s_at	11	0.01	BCL11A	53335	Hs.370549	2p16.1	B-cell CLL/lymphoma 11A (zinc finger protein)
250	212070_at	10	0.01	GPR56	9289	Hs.513633	16q13	G protein-coupled receptor 56
251	214783_s_at	10	0.01	ANXA11	311	Hs.530291	10q23	annexin A11
252	212841_s_at	9	0.01	PPFIBP2	8495	Hs.16019	11p15.4	PTPRF interacting protein, binding protein 2
253	214268_s_at	9	0.01	MTMR4	9110	Hs.514373	17q22-q23	myotubularin related protein 4
254	218516_s_at	9	0.01	IMPA3	54928	Hs.438689	8q11.23	hypothetical protein FLJ20421
255	218442_at	8	0.01	TTC4	7268	Hs.412482	1p31.3	tetratricopeptide repeat domain 4
256	219289_at	8	0.01	FLJ20718	55027	Hs.313917	16q12.1	hypothetical protein FLJ20718
257	220649_at	8	0.01	LOC340351	340351	Hs.546546	7q33	hypothetical protein LOC340351
258	204612_at	7	0.01	PKIA	5569	Hs.433700	8q21.11	protein kinase (cAMP-dependent, catalytic) inhibitor alpha
259	210843_s_at	7	0.01	MFAP3L	9848	Hs.178121	4q32.3	KIAA0626 gene product
260	218338_at	7	0.01	PHC1	1911	Hs.305985	12p13	polyhomeotic-like 1 (Drosophila)
261	212247_at	6	0.01	NUP205	23165	Hs.490238	7q33	nucleoporin 205kDa
262	218622_at	6	0.01	NUP37	79023	Hs.444276	12q23.3	nucleoporin 37kDa
263	220140_s_at	6	0.01	SNX11	29916	Hs.15827	17q21.32	sorting nexin 11
264	201607_at	5	0.01	PWP1	11137	Hs.506652	12q24.11	nuclear phosphoprotein similar to S. cerevisiae PWP1
265	203164_at	5	0.01	SLC33A1	9197	Hs.478031	3q25.31	solute carrier family 33 (acetyl-CoA transporter), member 1
266	204294_at	5	0.01	AMT	275	Hs.102	3p21.2-p21.1	aminomethyltransferase (glycine cleavage system protein T)
267	208025_s_at	5	0.01	HMGA2	8091	Hs.505924	12q15	high mobility group AT-hook 2
268	209794_at	5	0.01	SRGAP3	9901	Hs.475364	3p25.3	SLIT-ROBO Rho GTPase activating protein 2
269	210230_at	5	0.01	RNU2	6066		17q12-q21	RNA, U2 small nuclear
270	213125_at	5	0.01	OLFML2B	25903	Hs.507515	1q23.1	olfactomedin-like 2B
271	215338_s_at	5	0.01	NKTR	4820	Hs.529509	3p23-p21	natural killer-tumor recognition sequence
272	219649_at	5	0.01	ALG6	29929	Hs.80042	1p31.3	asparagine-linked glycosylation 6 homolog
273	202160_at	4	0.01	CREBBP	1387	Hs.459759	16p13.3	CREB binding protein (Rubinstein-Taybi syndrome)
274	202348_s_at	4	0.01	TOR1A	1861	Hs.534312	9q34	dystonia 1, torsion (autosomal dominant; torsin A)
275	205474_at	4	0.01	CRLF3	51379	Hs.370168	17q11.2	cytokine receptor-like factor 3
276	206015_s_at	4	0.01	FOXJ3	22887	Hs.26023	1pTER-q31.3	forkhead box J3
277	209571_at	4	0.01	CIR	9541	Hs.470675	2q31.1	CBF1 interacting corepressor
278	209893_s_at	4	0.01	FUT4	2526	Hs.390420	11q21	fucosyltransferase 4
279	212591_at	4	0.01	KIAA0117	23029	Hs.535224	1q42.3	KIAA0117 protein
280	212753_at	4	0.01	PCGF3	10336	Hs.435065	4p16.3	polycomb group ring finger protein 3
281	212755_at	4	0.01	KIAA1040	23041	Hs.389378	12q14.1	KIAA1040 protein
282	221864_at	4	0.01	MGC13024	93129	Hs.460617	16p11.2	hypothetical protein MGC13024
283	35436_at	3	0.01	GOLGA2	2801	Hs.155827	9q34.13	golgi autoantigen, golgin subfamily a, 2
284	202529_at	3	0.01	PRPSAP1	5635	Hs.77498	17q24-q25	phosphoribosyl pyrophosphate synthetase-associated protein 1
285	206507_at	3	0.01	ZNF305	9753	Hs.134816	6p22.2-p21.3	zinc finger protein 305
286	209517_s_at	3	0.01	ASH2L	9070	Hs.521530	8p11.2	ash2 (absent, small, or homeotic)-like (Drosophila)
287	210905_x_at	3	0.01	POU5F1	5460	Hs.249184	6p21.31	POU domain, class 5, transcription factor 1
288	212114_at	3	0.01		387869	Hs.213541	12q21.1	similar to microtubule-associated proteins 1A/1B light chain 3
289	213929_at	3	0.01	LOC283585	283585	Hs.381998	14q31.3	Hypothetical protein LOC283585
290	218180_s_at	3	0.01	EPS8L2	64787	Hs.55016	11p15.5	EPS8-like 2
291	218422_s_at	3	0.01	C13orf10	64062	Hs.131715	13q22.2	chromosome 13 open reading frame 10
292	220078_at	3	0.01	USP48	84196	Hs.467524	1p36.12	ubiquitin specific protease 48
293	201071_x_at	2	0.01	SF3B1	23451	Hs.471011	2q33.1	splicing factor 3b, subunit 1, 155kDa
294	205342_s_at	2	0.01	SULT1C1	6819	Hs.436123	2q11.1-q11.2	sulfotransferase family, cytosolic, 1C, member 1
295	205934_at	2	0.01	PLCL1	5334	Hs.153322	2q33	phospholipase C-like 1
296	206185_at	2	0.01	CRYBB1	1414	Hs.37135	22q12.1	crystallin, beta B1
297	206464_at	2	0.01	BMX	660	Hs.495731	Xp22.2	BMX non-receptor tyrosine kinase
298	207606_s_at	2	0.01	ARHGAP12	94134	Hs.499264	10	Rho GTPase activating protein 12
299	208270_s_at	2	0.01	RNPEP	6051	Hs.497391	1q32	arginyl aminopeptidase (aminopeptidase B)
300	213811_x_at	2	0.01	TCF3	6929	Hs.371282	1q23	pre-B-cell leukemia transcription factor 1
301	214501_s_at	2	0.01	H2AFY	9555	Hs.420272	5q31.3-q32	H2A histone family, member Y
302	216835_s_at	2	0.01	DOK1	1796	Hs.103854	2p13	docking protein 1, 62kDa (downstream of tyrosine kinase 1)
303	218826_at	2	0.01	SLC35F2	54733	Hs.524014	11q23.1	solute carrier family 35, member F2
304	219148_at	2	0.01	TOPK	55872	Hs.104741	8p21.2	T-LAK cell-originated protein kinase
305	219359_at	2	0.01	FLJ22635	80162	Hs.353181	11p15.5	hypothetical protein FLJ22635
306	221061_at	2	0.01	PKD2L1	9033	Hs.159241	10q24	polycystic kidney disease 2-like 1
307	221919_at	2	0.01	HNRPA1	3178	Hs.534921	12q13.1	heterogeneous nuclear ribonucleoprotein A1
308	213310_at	27	0.02	EIF2C2	27161	Hs.449415	8q24	eukaryotic translation initiation factor 2C, 2
309	206752_s_at	24	0.02	DFFB	1677	Hs.133089	1p36.3	DNA fragmentation factor, 40kDa, beta polypeptide
310	221883_at	24	0.02	PKNOX1	5316	Hs.431043	21q22.3	PBX/knotted 1 homeobox 1
311	201927_s_at	23	0.02	PKP4	8502	Hs.407580	2q23-q31	plakophilin 4
312	205997_at	20	0.02	ADAM28	10863	Hs.528304	8p21.2	a disintegrin and metalloproteinase domain 28
313	208875_s_at	20	0.02	PAK2	5062	Hs.518530	3q29	p21 (CDKN1A)-activated kinase 2
314	218911_at	20	0.02	YEATS4	8089	Hs.4029	12q13-q15	glioma-amplified sequence-41
315	205120_s_at	18	0.02	SGCB	6443	Hs.438953	4q12	sarcoglycan, beta
316	213523_at	16	0.02	CCNE1	898	Hs.244723	19q12	cyclin E1
317	213268_at	15	0.02	CAMTA1	23261	Hs.397705	1p36.23	calmodulin binding transcription activator 1
318	219251_s_at	14	0.02	FLJ10300	55112	Hs.389945	7q36.3	hypothetical protein FLJ10300
319	219961_s_at	12	0.02	C20orf19	55857	Hs.187635	20pTER-q11.23	chromosome 20 open reading frame 19
320	201330_at	11	0.02	RARS	5917	Hs.506215	5q35.1	arginyl-tRNA synthetase
321	203988_s_at	11	0.02	FUT8	2530	Hs.118722	14q24.3	fucosyltransferase 8 (alpha (1,6) fucosyltransferase)
322	206298_at	11	0.02	ARHGAP22	58504	Hs.435063	10q11.23	Rho GTPase activating protein 22
323	214572_s_at	10	0.02	INSL3	3640	Hs.37062	19p13.2-p12	insulin-like 3 (Leydig cell)
324	219266_at	10	0.02	ZNF350	59348	Hs.407694	19q13.41	zinc finger protein 350
325	210262_at	9	0.02	CRISP2	7180	Hs.154163	6p21-qTER	cysteine-rich secretory protein 2
326	213808_at	9	0.02	ADAM23	8745	Hs.370287	2q33	a disintegrin and metalloproteinase domain 23
327	214681_at	9	0.02	GK	2710	Hs.1466	Xp21.3	glycerol kinase
328	219545_at	9	0.02	KCTD14	65987	Hs.17296	11q13.4	potassium channel tetramerisation domain containing 14
329	220206_at	9	0.02	ZMYM1	79830	Hs.471243	1p34.3	zinc finger, MYM domain containing 1
330	64418_at	8	0.02	AP1GBP1	11276	Hs.101480	17q21.1	AP1 gamma subunit binding protein 1
331	202267_at	8	0.02	LAMC2	3918	Hs.530509	1q25-q31	laminin, gamma 2
332	202670_at	8	0.02	MAP2K1	5604	Hs.145442	15q22.1-q22.33	mitogen-activated protein kinase kinase 1
333	203588_s_at	8	0.02	TFDP2	7029	Hs.379018	3q23	transcription factor Dp-2 (E2F dimerization partner 2)
334	204416_x_at	8	0.02	APOC1	341	Hs.110675	19q13.2	apolipoprotein C-I
335	204784_s_at	8	0.02	MLF1	4291	Hs.85195	3q25.1	myeloid leukemia factor 1
336	206370_at	8	0.02	PIK3CG	5294	Hs.32942	7q22.3	phosphoinositide-3-kinase, catalytic, gamma polypeptide
337	209647_s_at	8	0.02	SOCS5	9655	Hs.468426	2p21	suppressor of cytokine signaling 5
338	211052_s_at	8	0.02	TBCD	6904	Hs.464391	17q25.3	tubulin-specific chaperone d
339	214591_at	8	0.02	KLHL4	56062	Hs.49075	Xq21.3	kelch-like 4 (Drosophila)
340	221565_s_at	8	0.02	FAM26B	51063	Hs.241545	10pTER-q26.12	family with sequence similarity 26, member B
341	32128_at	7	0.02	CCL18	6362	Hs.143961	17q11.2	chemokine (C-C motif) ligand 18
342	40273_at	7	0.02	SPHK2	56848	Hs.528006	19q13.2	sphingosine kinase 2
343	203493_s_at	7	0.02	KIAA0092	9702	Hs.101014	11q21	translokin
344	205171_at	7	0.02	PTPN4	5775	Hs.469809	2q14.2	protein tyrosine phosphatase, non-receptor type 4
345	208096_s_at	7	0.02	COL21A1	81578	Hs.47629	6p12.3-p11.2	collagen, type XXI, alpha 1
346	209366_x_at	7	0.02	CYB5	1528	Hs.465413	18q23	cytochrome b-5
347	209623_at	7	0.02	MCCC2	64087	Hs.167531	5q12-q13	methylcrotonoyl-Coenzyme A carboxylase 2 (beta)
348	212771_at	7	0.02	C10orf38	221061	Hs.66762	10p13	chromosome 10 open reading frame 38
349	217140_s_at	7	0.02	VDAC1	7416	Hs.519320	5q31	voltage-dependent anion channel 1
350	218704_at	7	0.02	FLJ20315	54894	Hs.500398	17q23.2	hypothetical protein FLJ20315
351	219372_at	7	0.02	CDV1	28981	Hs.528382	12q24.13	carnitine deficiency-associated gene expressed in ventricle 1
352	219666_at	7	0.02	MS4A6A	64231	Hs.523702	11q12.1	membrane-spanning 4-domains, subfamily A, member 6A
353	202722_s_at	6	0.02	GFPT1	2673	Hs.468864	2p13	glutamine-fructose-6-phosphate transaminase 1
354	204069_at	6	0.02	MEIS1	4211	Hs.526754	2p14-p13	Meis1, myeloid ecotropic viral integration site 1 homolog
355	206985_at	6	0.02	HSD17B3	3293	Hs.477	9q22	hydroxysteroid (17-beta) dehydrogenase 3
356	212366_at	6	0.02	ZNF292	23036	Hs.485892	6q15	zinc finger protein 292
357	212663_at	6	0.02	KIAA0674	23307	Hs.522351	9q33.1	KIAA0674
358	212924_s_at	6	0.02	LSM4	25804	Hs.515255	19p13.11	LSM4 homolog, U6 small nuclear RNA associated
359	44822_s_at	5	0.02	KIAA1193	54531	Hs.101891	19p13.3	KIAA1193
360	202464_s_at	5	0.02	PFKFB3	5209	Hs.195471	10p14-p15	6-phosphofructo-2-kinase/fructose-2,6-biphosphatase 3
361	203651_at	5	0.02	ZFYVE16	9765	Hs.482660	5p15.2-q14.3	zinc finger, FYVE domain containing 16
362	204060_s_at	5	0.02	PRKX	5613	Hs.390788	Xp22.3	protein kinase, X-linked
363	206119_at	5	0.02	BHMT	635	Hs.80756	5q13.1-q15	betaine-homocysteine methyltransferase
364	206964_at	5	0.02	CML2	51471	Hs.458287	2p13.1-p12	N-acetyltransferase 8 (camello like)
365	208999_at	5	0.02	SEPT8	23176	Hs.533017	5q31	septin 8
366	209094_at	5	0.02	DDAH1	23576	Hs.379858	1p22	dimethylarginine dimethylaminohydrolase 1
367	209560_s_at	5	0.02	DLK1	8788	Hs.533717	14q32	delta-like 1 homolog (Drosophila)
368	209654_at	5	0.02	KIAA0947	23379	Hs.449296	5p15.32	KIAA0947 protein
369	215407_s_at	5	0.02	ASTN2	23245	Hs.546352	9q33.2	astrotactin 2
370	217645_at	5	0.02	C14orf112	51241	Hs.137108	14q24.1	chromosome 14 open reading frame 112
371	218248_at	5	0.02	FLJ22794	63901	Hs.150651	11q12.2	FLJ22794 protein
372	218263_s_at	5	0.02	LOC58486	58486	Hs.25726	11p15.3	transposon-derived Buster1 transposase-like protein
373	220028_at	5	0.02	ACVR2B	93	Hs.517775	3p22	activin A receptor, type IIB
374	220898_at	5	0.02	FLJ11736	80037		8q13.2	Hypothetical protein FLJ11736
375	221536_s_at	5	0.02	FLJ11301	55341	Hs.518505	3q29	hypothetical protein FLJ11301
376	200734_s_at	4	0.02	ARF3	377	Hs.119177	12q13	ADP-ribosylation factor 3
377	203524_s_at	4	0.02	MPST	4357	Hs.248267	22q13.1	mercaptopyruvate sulfurtransferase
378	206240_s_at	4	0.02	ZNF136	7695	Hs.479874	19p13.2-p13.12	zinc finger protein 136 (clone pHZ-20)
379	207405_s_at	4	0.02	RAD17	5884	Hs.16184	5q13	RAD17 homolog (S. pombe)
380	207925_at	4	0.02	CST5	1473	Hs.121489	20p11.21	cystatin D
381	208854_s_at	4	0.02	STK24	8428	Hs.508514	13q31.2-q32.3	serine/threonine kinase 24 (STE20 homolog, yeast)
382	212310_at	4	0.02	FLJ39207	348477	Hs.118474	1q42.12	C219-reactive peptide
383	213288_at	4	0.02	OACT2	129642	Hs.467634	2p25.2	hypothetical protein BC016005
384	213293_s_at	4	0.02	TRIM22	10346	Hs.501778	11p15	tripartite motif-containing 22
385	213681_at	4	0.02	CYHR1	50626	Hs.459379	8q24.3	cysteine and histidine rich 1
386	214222_at	4	0.02	DNAH7	56171	Hs.97403	2q32.3	dynein, axonemal, heavy polypeptide 7
387	218330_s_at	4	0.02	NAV2	89797	Hs.502116	11p15.1	neuron navigator 2
388	218805_at	4	0.02	GIMAP5	55340	Hs.412331	7q36.1	immune associated nucleotide 4 like 1 (mouse)
389	220591_s_at	4	0.02	EFHC2	80258	Hs.521953	Xp11.4	hypothetical protein FLJ22843
390	221204_s_at	4	0.02	CRTAC1	55118	Hs.500741	10q22	cartilage acidic protein 1
391	221691_x_at	4	0.02	NPM1	4869	Hs.519452	17q21	anaplastic lymphoma kinase (Ki-1)
392	200606_at	3	0.02	DSP	1832	Hs.519873	6p24	desmoplakin
393	200731_s_at	3	0.02	PTP4A1	7803	Hs.227777	6q12	protein tyrosine phosphatase type IVA, member 1
394	202200_s_at	3	0.02	SRPK1	6732	Hs.443861	6p21.3-p21.2	SFRS protein kinase 1
395	202926_at	3	0.02	NAG	51594	Hs.467759	2p24	neuroblastoma-amplified protein
396	206267_s_at	3	0.02	MATK	4145	Hs.515069	19p13.3	megakaryocyte-associated tyrosine kinase
397	207555_s_at	3	0.02	TBXA2R	6915	Hs.442530	19p13.3	thromboxane A2 receptor
398	207874_s_at	3	0.02	CFHL4	10877	Hs.194776	1q32	complement factor H related 3
399	209061_at	3	0.02	NCOA3	8202	Hs.382168	20q12	nuclear receptor coactivator 3
400	212035_s_at	3	0.02	EXOC7	23265	Hs.533985	17q25.3	exocyst complex component 7
401	212057_at	3	0.02	KIAA0182	23199	Hs.461647	16q24.1	KIAA0182 protein
402	212834_at	3	0.02	DDX52	11056	Hs.408452	17q21.1	DEAD (Asp-Glu-Ala-Asp) box polypeptide 52
403	213660_s_at	3	0.02	TOP3B	8940	Hs.436401	22q11.22	topoisomerase (DNA) III beta
404	213835_x_at	3	0.02	GTPBP3	84705	Hs.334885	19p13.12	GTP binding protein 3 (mitochondrial)
405	217343_at	3	0.02	PNLIPRP2	5408	Hs.423598	10q26.12	pancreatic lipase-related protein 2
406	217905_at	3	0.02	C10orf119	79892	Hs.124246	10q26.13	chromosome 10 open reading frame 119
407	218592_s_at	3	0.02	CECR5	27440	Hs.26890	22	cat eye syndrome chromosome region, candidate 5
408	218817_at	3	0.02	FLJ22649	60559	Hs.42194	4q34.2	hypothetical protein FLJ22649 similar to signal peptidase SPC22/23
409	219554_at	3	0.02	RHCG	51458	Hs.459284	15q25	Rhesus blood group, C glycoprotein
410	219843_at	3	0.02	IPP	3652	Hs.157180	1p34-p32	intracisternal A particle-promoted polypeptide
411	221586_s_at	3	0.02	E2F5	1875	Hs.445758	8q21.2	E2F transcription factor 5, p130-binding
412	222058_at	3	0.02	RNF130	55819	Hs.484363	5q35.3	ring finger protein 130
413	222220_s_at	3	0.02	TSNAXIP1	55815	Hs.513679	16q22.1	translin-associated factor X interacting protein 1
414	200788_s_at	2	0.02	PEA15	8682	Hs.517216	1q21.1	phosphoprotein enriched in astrocytes 15
415	200943_at	2	0.02	HMGN1	3150	Hs.356285	21q22.3	high-mobility group nucleosome binding domain 1
416	201423_s_at	2	0.02	CUL4A	8451	Hs.339735	13q34	cullin 4A
417	203034_s_at	2	0.02	RPL27A	6157	Hs.523463	11p15	ribosomal protein L27a
418	204854_at	2	0.02	LEPREL2	10536	Hs.46458	12q13	leprecan-like 2
419	205432_at	2	0.02	OVGP1	5016	Hs.1154	1p13	oviductal glycoprotein 1, 120kDa (mucin 9, oviductin)
420	205859_at	2	0.02	LY86	9450	Hs.519866	6p24.3	lymphocyte antigen 86
421	207180_s_at	2	0.02	HTATIP2	10553	Hs.90753	11p15.1	HIV-1 Tat interactive protein 2, 30kDa
422	208022_s_at	2	0.02	CDC14B	8555	Hs.40582	9q22.33	CDC14 cell division cycle 14 homolog B (S. cerevisiae)
423	208704_x_at	2	0.02	APLP2	334	Hs.370247	11q24	amyloid beta (A4) precursor-like protein 2
424	208769_at	2	0.02	EIF4EBP2	1979	Hs.522995	10q21-q22	eukaryotic translation initiation factor 4E binding protein 2
425	212100_s_at	2	0.02	POLDIP3	84271	Hs.505802	22q13.31	polymerase (DNA-directed), delta interacting protein 3
426	212454_x_at	2	0.02	HNRPDL	9987	Hs.527105	4q13-q21	heterogeneous nuclear ribonucleoprotein D-like
427	212633_at	2	0.02	KIAA0776	23376	Hs.149367	6q16.3	KIAA0776
428	212836_at	2	0.02	POLD3	10714	Hs.82502	11q14	polymerase (DNA-directed), delta 3, accessory subunit
429	213587_s_at	2	0.02	C7orf32	155066	Hs.351612	7q36.1	chromosome 7 open reading frame 32
430	213636_at	2	0.02	KIAA1045	23349	Hs.7989	9p13.2	KIAA1045
431	215685_s_at	2	0.02	DLX2	1746	Hs.419	2q32	distal-less homeo box 2
432	216256_at	2	0.02	GRM8	2918	Hs.449625	7q31.3-q32.1	glutamate receptor, metabotropic 8
433	216817_s_at	2	0.02	OR2H1	81408	Hs.434715	6p21.3	olfactory receptor, family 2, subfamily H, member 1
434	218677_at	2	0.02	S100A14	57402	Hs.288998	1q21.1	S100 calcium binding protein A14
435	218876_at	2	0.02	CGI-38	51673	Hs.534458	16q22.1	brain specific protein
436	219812_at	2	0.02	STAG3	10734	Hs.521075	7q22.1	stromal antigen 3
437	221637_s_at	2	0.02	MGC2477	79081	Hs.9061	11q12.3	hypothetical protein MGC2477
438	221708_s_at	2	0.02	SMAP-1	55898	Hs.389461	15q26.1	smooth muscle cell associated protein-1
439	221927_s_at	2	0.02	WBSCR21	83451	Hs.182476	7q11.23	Williams Beuren syndrome chromosome region 21
440	222257_s_at	2	0.02	ACE2	59272	Hs.178098	Xp22	angiotensin I converting enzyme (peptidyl-dipeptidase A) 2
441	59999_at	1	0.02	HIF1AN	55662	Hs.500788	10q24	hypoxia-inducible factor 1, alpha subunit inhibitor
442	208645_s_at	1	0.02	RPS14	6208	Hs.381126	5q31-q33	ribosomal protein S14
443	211969_at	1	0.02	HSPCA	3320	Hs.523560	14q32.33	heat shock 90kDa protein 1, alpha
444	213453_x_at	1	0.02	GAPD	2597	Hs.479728	12p13	glyceraldehyde-3-phosphate dehydrogenase
445	221995_s_at	1	0.02	MRP63	78988	Hs.458367		mitochondrial ribosomal protein 63
446	206385_s_at	38	0.03	ANK3	288	Hs.499725	10q21	ankyrin 3, node of Ranvier (ankyrin G)
447	212875_s_at	35	0.03	C21orf25	25966	Hs.473894	21q22.3	chromosome 21 open reading frame 25
448	205399_at	33	0.03	DCAMKL1	9201	Hs.507755	13q13	doublecortin and CaM kinase-like 1
449	219549_s_at	23	0.03	RTN3	10313	Hs.473761	11q13	reticulon 3
450	208998_at	20	0.03	UCP2	7351	Hs.80658	11q13	uncoupling protein 2 (mitochondrial, proton carrier)
451	203868_s_at	18	0.03	VCAM1	7412	Hs.109225	1p32-p31	vascular cell adhesion molecule 1
452	204672_s_at	18	0.03	ANKRD6	22881	Hs.177275	6q14.2-q16.1	ankyrin repeat domain 6
453	212493_s_at	17	0.03	HYPB	29072	Hs.517941	3p21.31	huntingtin interacting protein B
454	202962_at	15	0.03	KIF13B	23303	Hs.444767	8p21.1	kinesin family member 13B
455	205258_at	14	0.03	INHBB	3625	Hs.1735	2CEN-q13	inhibin, beta B (activin AB beta polypeptide)
456	220643_s_at	14	0.03	FAIM	55179	Hs.173438	3q22.3	Fas apoptotic inhibitory molecule
457	214464_at	13	0.03	CDC42BPA	8476	Hs.35433	1q42.11	CDC42 binding protein kinase alpha (DMPK-like)
458	207624_s_at	12	0.03	RPGR	6103	Hs.61438	Xp11.4	retinitis pigmentosa GTPase regulator
459	211953_s_at	12	0.03	RANBP5	3843	Hs.513057	13q32.2	karyopherin (importin) beta 3
460	213720_s_at	12	0.03	SMARCA4	6597	Hs.327527	19p13.2	SWI/SNF related, matrix associated, actin dependent regulator of chromatin, subfamily a, member 4
461	218096_at	12	0.03	AGPAT5	55326	Hs.490899	8p23.1	acid acyltransferase-epsilon
462	221081_s_at	12	0.03	FLJ22457	79961	Hs.154334	1p13.2	hypothetical protein FLJ22457
463	219087_at	11	0.03	ASPN	54829	Hs.435655	9q22	asporin (LRR class 1)
464	219836_at	11	0.03	ZBED2	79413	Hs.136912	3q13.13	zinc finger, BED domain containing 2
465	222307_at	11	0.03	LOC282997	282997	Hs.192249	10q25.3	hypothetical protein LOC282997
466	202989_at	10	0.03	RGS1	5996	Hs.75256	1q31	regulator of G-protein signalling 1
467	209160_at	10	0.03	AKR1C3	8644	Hs.78183	10p15-p14	aldo-keto reductase family 1, member C3
468	214930_at	10	0.03	SLITRK5	26050	Hs.58009	13q31.1	SLIT and NTRK-like family, member 5
469	215030_at	10	0.03	GRSF1	2926	Hs.309763	4q13	G-rich RNA sequence binding factor 1
470	217542_at	10	0.03	MGC5370	84825	Hs.484551	12q14.3	hypothetical protein MGC5370
471	219540_at	10	0.03	ZNF267	10308	Hs.460645	16p11.2	zinc finger protein 267
472	222153_at	10	0.03	MYEF2	50804	Hs.447521	15q15.2	myelin expression factor 2
473	205178_s_at	9	0.03	RBBP6	5930	Hs.188553	16p12.2	retinoblastoma binding protein 6
474	205546_s_at	9	0.03	TYK2	7297	Hs.75516	19p13.2	tyrosine kinase 2
475	209764_at	9	0.03	MGAT3	4248	Hs.276808	22q13.1	mannosyl (beta-1,4-)-glycoprotein beta-1,4-N-acetylglucosaminyltransferase
476	214352_s_at	9	0.03	KRAS2	3845	Hs.505033	11p15.5	v-Ha-ras Harvey rat sarcoma viral oncogene homolog
477	207696_at	8	0.03	FUT9	10690	Hs.200282	6q16	fucosyltransferase 9 (alpha (1,3) fucosyltransferase)
478	208072_s_at	8	0.03	DGKD	8527	Hs.471675	2q37.1	diacylglycerol kinase, delta 130kDa
479	213241_at	8	0.03	PLXNC1	10154	Hs.286229	12q23.3	plexin C1
480	217790_s_at	8	0.03	SSR3	6747	Hs.518346	3q25.31	signal sequence receptor, gamma
481	221823_at	8	0.03	LOC90355	90355	Hs.482976	5q21.2	hypothetical gene supported by AF038182; BC009203
482	202095_s_at	7	0.03	BIRC5	332	Hs.514527	17q25	baculoviral IAP repeat-containing 5 (survivin)
483	203103_s_at	7	0.03	PRP19	27339	Hs.502705	11q12.2	PRP19/PSO4 homolog (S. cerevisiae)
484	209273_s_at	7	0.03	HBLD2	81689	Hs.449291	9q22.1	HESB like domain containing 2
485	215012_at	7	0.03	ZNF451	26036	Hs.485628	6p12.1	zinc finger protein 451
486	217424_at	7	0.03	DKFZp434L098		Hs.541547		cDNA DKFZp434L098
487	202049_s_at	6	0.03	ZNF262	9202	Hs.269211	1p32-p34	zinc finger protein 262
488	203177_x_at	6	0.03	TFAM	7019	Hs.75133	10q21	transcription factor A, mitochondrial
489	203288_at	6	0.03	KIAA0355	9710	Hs.330073	19q13.12	KIAA0355
490	203660_s_at	6	0.03	PCNT2	5116	Hs.474069	21q22.3	pericentrin 2 (kendrin)
491	204259_at	6	0.03	MMP7	4316	Hs.2256	11q21-q22	matrix metalloproteinase 7 (matrilysin, uterine)
492	204642_at	6	0.03	EDG1	1901	Hs.154210	1p21	endothelial differentiation, sphingolipid G-protein-coupled receptor, 1
493	205181_at	6	0.03	ZNF193	7746	Hs.100921	6p21.3	zinc finger protein 193
494	205502_at	6	0.03	CYP17A1	1586	Hs.438016	10q24.3	cytochrome P450, family 17, subfamily A, polypeptide 1
495	214319_at	6	0.03	13CDNA73	10129	Hs.507669	13q12.3	hypothetical protein CG003
496	218098_at	6	0.03	ARFGEF2	10564	Hs.62578	20q13.13	synaptosomal-associated protein, 23kDa pseudogene
497	218500_at	6	0.03	LOC51337	51337	Hs.368402	8q24.3	mesenchymal stem cell protein DSCD75
498	221243_s_at	6	0.03	PRO1596	29013	Hs.269211	1p34.3	PRO1596 protein
499	201164_s_at	5	0.03	PUM1	9698	Hs.281707	1p35.2	pumilio homolog 1 (Drosophila)
500	202597_at	5	0.03	IRF6	3664	Hs.355827	1q32.3-q41	interferon regulatory factor 6
501	203143_s_at	5	0.03	KIAA0040	9674	Hs.518138	1q24-25	KIAA0040 gene product
502	203254_s_at	5	0.03	TLN1	7094	Hs.375001	9p13	talin 1
503	203738_at	5	0.03	FLJ11193	55322	Hs.519246	5p13.3	hypothetical protein FLJ11193
504	209192_x_at	5	0.03	HTATIP	10524	Hs.528299	11q13	HIV-1 Tat interacting protein, 60kDa
505	212970_at	5	0.03	FLJ14001	79730	Hs.479612	4p14	hypothetical protein FLJ14001
506	218218_at	5	0.03	DIP13B	55198	Hs.506603	12q24.1	DIP13 beta
507	218650_at	5	0.03	DGCR8	54487	Hs.533019	22q11.2	DiGeorge syndrome critical region gene 8
508	220711_at	5	0.03	FLJ12121	80043		5q35.3	Hypothetical protein FLJ12121
509	202469_s_at	4	0.03	CPSF6	11052	Hs.369606	12q14.3	cleavage and polyadenylation specific factor 6, 68kDa
510	203058_s_at	4	0.03	PAPSS2	9060	Hs.524491	10q23-q24	3'-phosphoadenosine 5'-phosphosulfate synthase 2
511	204437_s_at	4	0.03	FOLR1	2348	Hs.73769	11q13.3-q14.1	folate receptor 1 (adult)
512	205419_at	4	0.03	EBI2	1880	Hs.784	13q32.3	Epstein-Barr virus induced gene 2
513	206100_at	4	0.03	CPM	1368	Hs.334873	12q14.3	carboxypeptidase M
514	212267_at	4	0.03	KIAA0261	23063	Hs.203099	10q23.31	KIAA0261
515	212883_at	4	0.03	APOE	348	Hs.515465	19q13.2	apolipoprotein E
516	213417_at	4	0.03	TBX2	6909	Hs.531085	17q23	T-box 2
517	213924_at	4	0.03	MPPE1	65258	Hs.288147	18p11.21	metallophosphoesterase 1
518	214789_x_at	4	0.03	SRP46	10929	Hs.476680	11q22	Splicing factor, arginine/serine-rich, 46kD
519	215554_at	4	0.03	GPLD1	2822	Hs.512001	6p22.3-p22.2	glycosylphosphatidylinositol specific phospholipase D1
520	218053_at	4	0.03	FNBP3	55660	Hs.298735	2q24.1	formin binding protein 3
521	219052_at	4	0.03	HPS6	79803	Hs.125133	10q24.32	Hermansky-Pudlak syndrome 6
522	219440_at	4	0.03	RAI2	10742	Hs.446680	Xp22	retinoic acid induced 2
523	219717_at	4	0.03	FLJ20280	54876	Hs.518674	4p15.33	hypothetical protein FLJ20280
524	220305_at	4	0.03	MGC3260	78993	Hs.134883	20p13	hypothetical protein MGC3260
525	220335_x_at	4	0.03	FLJ21736	79984	Hs.268700	16q22.1	esterase 31
526	220400_at	4	0.03	COH1	157680	Hs.191540	8q22.2	Cohen syndrome 1
527	200910_at	3	0.03	CCT3	7203	Hs.491494	1q23	chaperonin containing TCP1, subunit 3 (gamma)
528	200992_at	3	0.03	IPO7	10527	Hs.523470	11p15.3	importin 7
529	201734_at	3	0.03	CLCN3	1182	Hs.481186	4q33	chloride channel 3
530	201873_s_at	3	0.03	ABCE1	6059	Hs.12013	4q31	ATP-binding cassette, sub-family E (OABP), member 1
531	201964_at	3	0.03	ALS4	23064	Hs.460317	9q34.3	senataxin
532	202198_s_at	3	0.03	MTMR3	8897	Hs.474536	22q12.2	myotubularin related protein 3
533	202304_at	3	0.03	FNDC3	22862	Hs.508010	13q14.12	fibronectin type III domain containing 3
534	202610_s_at	3	0.03	CRSP2	9282	Hs.407604	Xp11.4-p11.2	cofactor required for Sp1 transcriptional activation, subunit 2, 150kDa
535	202932_at	3	0.03	YES1	7525	Hs.194148	18p11.31-p11.21	v-yes-1 Yamaguchi sarcoma viral oncogene homolog 1
536	203135_at	3	0.03	TBP	6908	Hs.1100	6q27	TATA box binding protein
537	203314_at	3	0.03	GTPBP6	8225	Hs.437145	Yp11.32	pseudoautosomal GTP-binding protein-like
538	203855_at	3	0.03	WDR47	22911	Hs.546347	1p13.3	KIAA0893 protein
539	203870_at	3	0.03	USP46	64854	Hs.331478	4q12	ubiquitin specific protease 46
540	204299_at	3	0.03	FUSIP1	10772	Hs.3530	1p36.11	FUS interacting protein (serine-arginine rich) 1
541	204510_at	3	0.03	CDC7	8317	Hs.533573	1p22	CDC7 cell division cycle 7 (S. cerevisiae)
542	204537_s_at	3	0.03	GABRE	2564	Hs.22785	Xq28	gamma-aminobutyric acid (GABA) A receptor, epsilon
543	205218_at	3	0.03	POLR3F	10621	Hs.472227	20p11.23	polymerase (RNA) III (DNA directed) polypeptide F, 39 kDa
544	205677_s_at	3	0.03	DLEU1	10301	Hs.492218	13q14.3	deleted in lymphocytic leukemia, 1
545	205947_s_at	3	0.03	VIPR2	7434	Hs.490817	7q36.3	vasoactive intestinal peptide receptor 2
546	207842_s_at	3	0.03	CASC3	22794	Hs.350229	17q11-q21.3	cancer susceptibility candidate 3
547	208249_s_at	3	0.03	TGDS	23483	Hs.12393	13q32.1	TDP-glucose 4,6-dehydratase
548	208863_s_at	3	0.03	SFRS1	6426	Hs.68714	17q21.3-q22	splicing factor, arginine/serine-rich 1
549	209389_x_at	3	0.03	DBI	1622	Hs.78888	2q12-q21	diazepam binding inhibitor
550	210281_s_at	3	0.03	ZNF198	7750	Hs.507433	13q11-q12	zinc finger protein 198
551	211324_s_at	3	0.03	RANBP2L1	84220	Hs.469630	2q13	RAN binding protein 2-like 1
552	212013_at	3	0.03	D2S448	7837	Hs.332197	2p25	Melanoma associated gene
553	212653_s_at	3	0.03	EHBP1	23301	Hs.271667	2p15	NPF/calponin-like protein
554	213390_at	3	0.03	C19orf7	23211	Hs.104661	19q13.33	chromosome 19 open reading frame 7
555	213405_at	3	0.03	RAB22A	57403	Hs.529044	20q13.32	RAB22A, member RAS oncogene family
556	213430_at	3	0.03	RIPX	22902	Hs.7972	4q21.1	rap2 interacting protein x
557	215052_at	3	0.03	PDZK10	9758	Hs.12308	Xp22.31	KIAA0316 gene product
558	215434_x_at	3	0.03	FLJ20719	55672	Hs.445080	1q21.2	AG1
559	216246_at	3	0.03	RPS20	6224	Hs.8102	8q12	ribosomal protein S20
560	217498_at	3	0.03	GDF11	10220	Hs.546333	12q13.13	cytokine induced protein 29 kDa
561	218046_s_at	3	0.03	MRPS16	51021	Hs.180312	10q22.1	mitochondrial ribosomal protein S16
562	218232_at	3	0.03	C1QA	712	Hs.9641	1p36.3-p34.1	complement component 1, q subcomponent, alpha polypeptide
563	218651_s_at	3	0.03	FLJ11196	55323	Hs.416755	15q22.32	acheron
564	218852_at	3	0.03	C14orf10	55012	Hs.530712	14q13.2	chromosome 14 open reading frame 10
565	219527_at	3	0.03	FLJ20605	54996	Hs.369042	1q42.11	hypothetical protein FLJ20605
566	220257_x_at	3	0.03	NXF2	56001	Hs.530358	Xq22.1	nuclear RNA export factor 2
567	222077_s_at	3	0.03	RACGAP1	29127	Hs.505469	12q13.12	Rac GTPase activating protein 1
568	201392_s_at	2	0.03	IGF2R	3482	Hs.487062	6q26	insulin-like growth factor 2 receptor
569	202592_at	2	0.03	BLOC1S1	2647	Hs.94672	12q13-q14	biogenesis of lysosome-related organelles complex-1, subunit 1
570	202598_at	2	0.03	S100A13	6284	Hs.516505	1q21	S100 calcium binding protein A13
571	203175_at	2	0.03	RHOG	391	Hs.501728	11p15.5-p15.4	ras homolog gene family, member G (rho G)
572	203318_s_at	2	0.03	ZNF148	7707	Hs.380334	3q21	zinc finger protein 148 (pHZ-52)
573	203515_s_at	2	0.03	PMVK	10654	Hs.30954	1p13-q23	phosphomevalonate kinase
574	203804_s_at	2	0.03	CROP	51747	Hs.130293	17q21.33	acid-inducible phosphoprotein
575	204034_at	2	0.03	ETHE1	23474	Hs.7486	19q13.32	ethylmalonic encephalopathy 1
576	204536_s_at	2	0.03	REST	5978	Hs.401145	4q12	RE1-silencing transcription factor
577	204917_s_at	2	0.03	MLLT3	4300	Hs.493585	9p22	myeloid/lymphoid or mixed-lineage leukemia; translocated to, 3
578	205042_at	2	0.03	GNE	10020	Hs.5920	9p13.1	glucosamine (UDP-N-acetyl)-2-epimerase/N-acetylmannosamine kinase
579	205139_s_at	2	0.03	UST	10090	Hs.131514	6q24.3	uronyl-2-sulfotransferase
580	206635_at	2	0.03	CHRNB2	1141	Hs.2306	1q21.3	cholinergic receptor, nicotinic, beta polypeptide 2
581	207217_s_at	2	0.03	NOX1	27035	Hs.546362	Xq22	NADPH oxidase 1
582	207988_s_at	2	0.03	ARPC2	10109	Hs.529303	2q36.1	actin related protein 2/3 complex, subunit 2, 34kDa
583	209087_x_at	2	0.03	MCAM	4162	Hs.511397	11q23.3	melanoma cell adhesion molecule
584	211926_s_at	2	0.03	MYH9	4627	Hs.474751	22q13.1	myosin, heavy polypeptide 9, non-muscle
585	212240_s_at	2	0.03	PIK3R1	5295	Hs.132225	5q13.1	phosphoinositide-3-kinase, regulatory subunit, polypeptide 1
586	213245_at	2	0.03	ADCY1	107	HS.259768	7p13-p12	adenylate cyclase 1 (brain)
587	214679_x_at	2	0.03	GNA11	2767	Hs.515056	19p13.3	guanine nucleotide binding protein, alpha 11
588	214888_at	2	0.03	CAPN2	824	Hs.350899	1q41-q42	calpain 2, (m/II) large subunit
589	216283_s_at	2	0.03	PVR	5817	Hs.171844	19q13.2	poliovirus receptor
590	217837_s_at	2	0.03	VPS24	51652	Hs.255015	2p24.3-p24.1	vacuolar protein sorting 24 (yeast)
591	217872_at	2	0.03	FLJ20643	55011	Hs.5245	19q13.33	hypothetical protein FLJ20643
592	218597_s_at	2	0.03	C10orf70	55847	Hs.370102	10q21.3	chromosome 10 open reading frame 70
593	219468_s_at	2	0.03	C14orf34	55673	Hs.451100	17q23.2	CUE domain containing 1
594	219590_x_at	2	0.03	CGI-30	51611	Hs.440776	1p21.2	CGI-30 protein
595	222138_s_at	2	0.03	WDR13	64743	Hs.521973	Xp11.23	WD repeat domain 13
596	200705_s_at	1	0.03	EEF1B2	1933	Hs.421608	2q33-q34	eukaryotic translation elongation factor 1 beta 2
597	208764_s_at	1	0.03	ATP5G2	517	Hs.524464	12q13.13	ATP synthase, H+ transporting, mitochondrial F0 complex, subunit c, isoform 2
598	211720_x_at	1	0.03	RPLP0	6175	Hs.448226	12q24.2	ribosomal protein, large, P0
599	214620_x_at	1	0.03	PAM	5066	Hs.369430	5q14-q21	peptidylglycine alpha-amidating monooxygenase
600	215566_x_at	1	0.03	LYPLA2	11313	Hs.533479	1p36.12-p35.1	lysophospholipase II
601	216264_s_at	1	0.03	LAMB2	3913	Hs.439726	3p21	laminin, beta 2 (laminin S)
602	218067_s_at	1	0.03	FLJ10154	55082	Hs.508644	13q33.2	hypothetical protein FLJ10154
603	219111_s_at	1	0.03	DDX54	79039	Hs.506861	12q24.21	DEAD (Asp-Glu-Ala-Asp) box polypeptide 54
604	203924_at	34	0.04	GSTA1	2938	Hs.446309	6p12.1	glutathione S-transferase A1
605	205709_s_at	24	0.04	CDS1	1040	Hs.444924	4q21.23	CDP-diacylglycerol synthase 1
606	221264_s_at	22	0.04	TARDBP	23435	Hs.300624	1p36.22	TAR DNA binding protein
607	202978_s_at	19	0.04	ZF	58487	Hs.321022	11q14	HCF-binding transcription factor Zhangfei
608	219083_at	19	0.04	FLJ10539	55164	Hs.528650	3p14.2	hypothetical protein FLJ10539
609	201903_at	16	0.04	UQCRC1	7384	Hs.119251	3p21.3	ubiquinol-cytochrome c reductase core protein I
610	210993_s_at	16	0.04	SMAD1	4086	Hs.519005	4q31.21	SMAD, mothers against DPP homolog 1 (Drosophila)
611	201769_at	15	0.04	ENTH	9685	Hs.132853	5q23.1-q33.3	enthoprotin
612	219307_at	13	0.04	C6orf210	57107	Hs.486095	6q21	chromosome 6 open reading frame 210
613	201970_s_at	12	0.04	NASP	4678	Hs.319334	1p34.1	nuclear autoantigenic sperm protein (histone-binding)
614	212909_at	12	0.04	LYPDC1	116372	Hs.432395	2q21.2	hypothetical protein MGC29643
615	203569_s_at	11	0.04	OFD1	8481	Hs.6483	Xp22.2-p22.3	oral-facial-digital syndrome 1
616	201017_at	10	0.04	EIF1AX	1964	HS.522897	Xp22.13	eukaryotic translation initiation factor 1A, X-linked
617	202589_at	10	0.04	TYMS	7298	Hs.369762	18p11.32	thymidylate synthetase
618	206005_s_at	10	0.04	C6orf84	22832	Hs.485865	6q15	chromosome 6 open reading frame 84
619	208012_x_at	10	0.04	SP110	3431	Hs.145150	2q37.1	SP110 nuclear body protein
620	210407_at	10	0.04	PPM1A	5494	Hs.130036	14q23.1	protein phosphatase 1A, magnesium-dependent, alpha isoform
621	212978_at	10	0.04	TA-LRRP	23507	Hs.546355	1p22.2	T-cell activation leucine repeat-rich protein
622	202577_s_at	9	0.04	DDX19L	55308	Hs.461196	16q22.1	hypothetical protein FLJ11126
623	206498_at	9	0.04	OCA2	4948	Hs.130937	15q11.2-q12	oculocutaneous albinism II
624	219335_at	9	0.04	ARMCX5	64860	Hs.522729	Xq22.1-q22.3	hypothetical protein FLJ12969
625	221047_s_at	9	0.04	MARK1	4139	Hs.497806	1q42.11	MAP/microtubule affinity-regulating kinase 1
626	221606_s_at	9	0.04	NSBP1	79366	Hs.282204	Xq13.3	nucleosomal binding protein 1
627	201351_s_at	8	0.04	YME1L1	10730	Hs.499145	10p14	YME1-like 1 (S. cerevisiae)
628	212531_at	8	0.04	LCN2	3934	Hs.204238	9q34	lipocalin 2 (oncogene 24p3)
629	52731_at	7	0.04	FLJ20294	55626	Hs.546404	11p11.2	hypothetical protein FLJ20294
630	202760_s_at	7	0.04	AKAP2	11217	Hs.259461	9q31-q33	A kinase (PRKA) anchor protein 2
631	208953_at	7	0.04	KIAA0217	23185	Hs.498455	10p15.3	KIAA0217
632	211725_s_at	7	0.04	ENO1	2023	Hs.517145	22q11.1	BH3 interacting domain death agonist
633	217627_at	7	0.04	ZNF573	126231	Hs.290703	19q13.13	zinc finger protein 573
634	219328_at	7	0.04	DDX31	64794	Hs.495410	9q34.3	DEAD (Asp-Glu-Ala-Asp) box polypeptide 31
635	220341_s_at	7	0.04	LOC51149	51149	Hs.310781	5q35.3	truncated calcium binding protein
636	220839_at	7	0.04	HSPC133	29081	Hs.470553	2q31.1	HSPC133 protein
637	204084_s_at	6	0.04	CLN5	1203	Hs.30213	13q21.1-q32	ceroid-lipofuscinosis, neuronal 5
638	212183_at	6	0.04	NUDT4	11163	Hs.506325	12	nudix (nucleoside diphosphate linked moiety X)-type motif 4
639	215402_at	6	0.04	APPBP2	10513	Hs.84084	17q21-q23	amyloid beta precursor protein binding protein 2
640	219935_at	6	0.04	ADAMTS5	11096	Hs.58324	21q21.3	a disintegrin-like and metalloprotease with thrombospondin type 1 motif, 5
641	220146_at	6	0.04	TLR7	51284	Hs.179152	Xp22.3	toll-like receptor 7
642	221698_s_at	6	0.04	CLECSF12	64581	Hs.143929	12p13.2-p12.3	C-type lectin, superfamily member 12
643	200687_s_at	5	0.04	SF3B3	23450	Hs.514435	16q22.1	splicing factor 3b, subunit 3, 130kDa
644	203415_at	5	0.04	PDCD6	10016	Hs.379186	5pTER-p15.2	programmed cell death 6
645	205495_s_at	5	0.04	GNLY	10578	Hs.105806	2p12-q11	granulysin
646	205580_s_at	5	0.04	HRH1	3269	Hs.1570	3p25	histamine receptor H1
647	206721_at	5	0.04	LOC57821	57821	Hs.130746	1q24	hypothetical protein LOC57821
648	213457_at	5	0.04	MFHAS1	9258	Hs.379414	8p23.1	malignant fibrous histiocytoma amplified sequence 1
649	214299_at	5	0.04	TOP3A	7156	Hs.435124	17p12	topoisomerase (DNA) III alpha
650	219252_s_at	5	0.04	FAM51A1	54960	Hs.528647	Xp22.31	hypothetical protein FLJ20514
651	219973_at	5	0.04	FLJ23548	79642	Hs.22895	4q26	hypothetical protein FLJ23548
652	221713_s_at	5	0.04	FLJ12748	79929	Hs.478465	3q27.3	hypothetical protein FLJ12748
653	202771_at	4	0.04	FAM38A	9780	Hs.513807	16q24.3	family with sequence similarity 38, member A
654	204992_s_at	4	0.04	PFN2	5217	Hs.91747	3q25.1-q25.2	profilin 2
655	205798_at	4	0.04	IL7R	3575	Hs.362807	5p13	interleukin 7 receptor
656	205986_at	4	0.04	AATK	9625	Hs.514575	17q25.3	apoptosis-associated tyrosine kinase
657	209076_s_at	4	0.04	WDR45L	56270	Hs.201390	17q25.3	hypothetical protein 628
658	209440_at	4	0.04	PRPS1	5631	Hs.56	Xq21-q27	phosphoribosyl pyrophosphate synthetase 1
659	209834_at	4	0.04	CHST3	9469	Hs.158304	10q22.2	carbohydrate (chondroitin 6) sulfotransferase 3
660	209991_x_at	4	0.04	GPR51	9568	Hs.198612	9q22.1-q22.3	G protein-coupled receptor 51
661	210073_at	4	0.04	SIAT8A	6489	Hs.408614	12p12.1-p11.2	sialyltransferase 8A
662	212271_at	4	0.04	MAPK1	5594	Hs.431850	22q11.2	mitogen-activated protein kinase 1
663	212704_at	4	0.04	ZCCHC11	23318	Hs.476164	1p32.3	zinc finger, CCHC domain containing 11
664	213913_s_at	4	0.04	KIAA0984	23329	Hs.192492	12q14.1	KIAA0984 protein
665	214756_x_at	4	0.04	PMS2L8	5386		7q22.1	postmeiotic segregation increased 2-like 6
666	218371_s_at	4	0.04	PSPC1	55269	Hs.213198	13q12.11	paraspeckle component 1
667	218544_s_at	4	0.04	RCL1	10171	Hs.194121	9p24.1-p23	RNA terminal phosphate cyclase-like 1
668	218672_at	4	0.04	SCNM1	79005	Hs.432360	1q21.3	sodium channel modifier 1
669	219076_s_at	4	0.04	PXMP2	5827	Hs.430299	12q24.33	peroxisomal membrane protein 2, 22kDa
670	220512_at	4	0.04	DLC1	10395	Hs.134296	8p22	deleted in liver cancer 1
671	221660_at	4	0.04	MYLC2PL	93408	Hs.247831	7q22.1	myosin light chain 2, precursor lymphocyte-specific
672	36920_at	3	0.04	MTM1	4534	Hs.434285	Xq28	myotubular myopathy 1
673	200862_at	3	0.04	DHCR24	1718	Hs.498727	1p33-p31.1	24-dehydrocholesterol reductase
674	201625_s_at	3	0.04	INSIG1	3638	Hs.520819	7q36	insulin induced gene 1
675	201671_x_at	3	0.04	USP14	9097	Hs.464416	18p11.32	ubiquitin specific protease 14
676	202442_at	3	0.04	AP3S1	1176	Hs.406191	5q22	adaptor-related protein complex 3, sigma 1 subunit
677	203353_s_at	3	0.04	MBD1	4152	Hs.405610	18q21	methyl-CpG binding domain protein 1
678	204476_s_at	3	0.04	PC	5091	Hs.89890	11q13.4-q13.5	pyruvate carboxylase
679	206553_at	3	0.04	OAS2	4939	Hs.414332	12q24.2	2'-5'-oligoadenylate synthetase 2, 69/71kDa
680	206664_at	3	0.04	SI	6476	Hs.429596	3q25.2-q26.2	sucrase-isomaltase (alpha-glucosidase)
681	208346_at	3	0.04	PPBPL2	10895	Hs.3134	4q21.21	DNA-binding protein amplifying expression of surfactant protein B
682	210440_s_at	3	0.04	CDC14A	8556	Hs.533582	1p21	CDC14 cell division cycle 14 homolog A (S. cerevisiae)
683	211425_x_at	3	0.04	SSX2	6757	Hs.289105	18q11.2	synovial sarcoma, X breakpoint 2
684	212109_at	3	0.04	C16orf34	90861	Hs.513261	16p13.3	chromosome 16 open reading frame 34
685	212322_at	3	0.04	SGPL1	8879	Hs.499984	10q21	sphingosine-1-phosphate lyase 1
686	212838_at	3	0.04	DNMBP	23268	Hs.500771	10q24.31	dynamin binding protein
687	213764_s_at	3	0.04	MFAP5	8076	Hs.512842	12p13.1-p12.3	microfibrillar associated protein 5
688	215436_at	3	0.04	HSDL2	84263	Hs.59486	9q33.1	chromosome 9 open reading frame 99
689	216976_s_at	3	0.04	RYK	6259	Hs.245869	3q22	RYK receptor-like tyrosine kinase
690	218037_at	3	0.04	C2orf17	79137	Hs.516707	2q36.1	chromosome 2 open reading frame 17
691	218726_at	3	0.04	DKFZp762E1312	55355	Hs.532968	2q37.2	hypothetical protein DKFZp762E1312
692	220709_at	3	0.04	ZNF556	80032	Hs.287433	19p13.3	zinc finger protein 556
693	221175_at	3	0.04	FLJ22173	80111	Hs.287691	3q22.1	hypothetical protein FLJ22173
694	38710_at	2	0.04	OTUB1	55611	Hs.473788	11q13.1	OTU domain, ubiquitin aldehyde binding 1
695	201216_at	2	0.04	C12orf8	10961	Hs.75841	12q24.13	chromosome 12 open reading frame 8
696	201428_at	2	0.04	CLDN4	1364	Hs.520942	7q11.23	claudin 4
697	202161_at	2	0.04	PKN1	5585	Hs.466044	19p13.1-p12	protein kinase C-like 1
698	202664_at	2	0.04	WASPIP	7456	Hs.128067	2q31.2	Wiskott-Aldrich syndrome protein interacting protein
699	204341_at	2	0.04	TRIM16	10626	Hs.462303	17p11.2	tripartite motif-containing 16
700	204398_s_at	2	0.04	EML2	24139	Hs.24178	19q13.32	echinoderm microtubule associated protein like 2
701	204453_at	2	0.04	ZNF84	7637	Hs.445019	12q24.33	zinc finger protein 84 (HPF2)
702	204661_at	2	0.04	CDW52	1043	Hs.276770	1p36	CDW52 antigen (CAMPATH-1 antigen)
703	206786_at	2	0.04	HTN3	3347	Hs.177888	4q13	histatin 3
704	208110_x_at	2	0.04	MED25	81857	Hs.467128	19q13.3	ARC/mediator transcriptional coactivator subunit
705	208828_at	2	0.04	POLE3	54107	Hs.108112	9q33	polymerase (DNA directed), epsilon 3 (p17 subunit)
706	209077_at	2	0.04	TXN2	25828	Hs.211929	22q13.1	thioredoxin 2
707	209450_at	2	0.04	OSGEP	55644	Hs.525196	14q11.2	O-sialoglycoprotein endopeptidase
708	211661_x_at	2	0.04	PTAFR	5724	Hs.46	1p35-p34.3	platelet-activating factor receptor
709	211668_s_at	2	0.04	PLAU	5328	Hs.77274	10q24	plasminogen activator, urokinase
710	211685_s_at	2	0.04	NCALD	83988	Hs.492427	8q22-q23	neurocalcin delta
711	212807_s_at	2	0.04	SORT1	6272	Hs.485195	1p21.3-p13.1	sortilin 1
712	213612_x_at	2	0.04	DJ328E19.C1.1	25832	Hs.515947	1p36.13	hypothetical protein FLJ20719
713	213722_at	2	0.04	SOX2	6657	Hs.518438	3q26.3-q27	SRY (sex determining region Y)-box 2
714	214694_at	2	0.04	M-RIP	23164	Hs.462341	17p11.2	myosin phosphatase-Rho interacting protein
715	215447_at	2	0.04	TFPI	7035	Hs.516578	2q31-q32.1	tissue factor pathway inhibitor
716	216046_at	2	0.04	PDE8A	5151	Hs.9333	15q25.2	phosphodiesterase 8A
717	216843_x_at	2	0.04	PMS2L2	5380	Hs.292996	7q11-q22	postmeiotic segregation increased 2-like 2
718	217833_at	2	0.04	SYNCRIP	10492	Hs.472056	6q14-q15	synaptotagmin binding, cytoplasmic RNA interacting protein
719	218372_at	2	0.04	MED9	55090	Hs.244595	17p11.2	mediator subunit 25
720	218820_at	2	0.04	C14orf132	56967	Hs.6434	14q32.2	chromosome 14 open reading frame 132
721	219528_s_at	2	0.04	BCL11B	64919	Hs.510396	14q32.31	B-cell CLL/lymphoma 11B (zinc finger protein)
722	219854_at	2	0.04	ZNF14	7561	Hs.466261	19p13.3-p13.2	zinc finger protein 14 (KOX 6)
723	221626_at	2	0.04	ZNF506	91115	Hs.193584	19p13.11	zinc finger protein 506
724	221979_at	2	0.04	TOPORS	10210	Hs.535961	9p21	Hypothetical protein FLJ25547
725	221990_at	2	0.04	PAX8	7849	Hs.469728	2q12-q14	paired box gene 8
726	41856_at	1	0.04	UNC5B	219699	Hs.522997	10q22.2	unc-5 homolog B (C. elegans)
727	205847_at	1	0.04	PRSS22	64063	Hs.459709	16p13.3	protease, serine, 22
728	208205_at	1	0.04	PCDHA9	9752		5q31	protocadherin alpha 9
729	208957_at	1	0.04	TXNDC4	23071	Hs.154023	9q31.1	thioredoxin domain containing 4 (endoplasmic reticulum)
730	211240_x_at	1	0.04	CTNND1	1500	Hs.166011	11q11	catenin (cadherin-associated protein), delta 1
731	216397_s_at	1	0.04	BOP1	23246	Hs.535901	8q24.3	block of proliferation 1
732	213508_at	16	0.05	C14orf147	171546	Hs.269909	14q13.1	chromosome 14 open reading frame 147
733	202040_s_at	14	0.05	JARID1A	5927	Hs.76272	12p11	Jumonji, AT rich interactive domain 1A (RBBP2-like)
734	206685_at	14	0.05	HCG4	54435	Hs.60856	6p21.3	HLA complex group 4
735	207090_x_at	14	0.05	KIAA0961	22835	Hs.116622	19q13.13	likely ortholog of mouse zinc finger protein 30
736	205633_s_at	12	0.05	ALAS1	211	Hs.476308	3p21.1	aminolevulinate, delta-, synthase 1
737	202514_at	11	0.05	DLG1	1739	Hs.292549	3q29	discs, large homolog 1 (Drosophila)
738	213256_at	11	0.05	MARCH-III	115123	Hs.132441	5q23.3	hypothetical protein MGC48332
739	203447_at	10	0.05	PSMD5	5711	Hs.193725	9q34.11	proteasome (prosome, macropain) 26S subunit, non-ATPase, 5
740	218979_at	10	0.05	C9orf76	80010	Hs.284137	9q22.1	chromosome 9 open reading frame 76
741	219478_at	9	0.05	WFDC1	58189	Hs.36688	16q24.3	WAP four-disulfide core domain 1
742	202104_s_at	7	0.05	SPG7	6687	Hs.185597	16q24.3	spastic paraplegia 7, paraplegin
743	213359_at	7	0.05	HNRPD	3184	Hs.480073	4q21.1-q21.2	heterogeneous nuclear ribonucleoprotein D
744	213725_x_at	7	0.05	LOC283824	283824	Hs.22907	16p13.12	hypothetical protein LOC283824
745	203300_x_at	6	0.05	AP1S2	8905	Hs.121592	Xp22.31	adaptor-related protein complex 1, sigma 2 subunit
746	208984_x_at	6	0.05	RBM10	8241	Hs.401509	Xp11.23	RNA binding motif protein 10
747	209368_at	6	0.05	EPHX2	2053	Hs.212088	8p21-p12	epoxide hydrolase 2, cytoplasmic
748	214823_at	6	0.05	ZNF204	7754	Hs.8198	6p21.3	zinc finger protein 204
749	219734_at	6	0.05	SIDT1	54847	Hs.272416	3q13.31	hypothetical protein FLJ20174
750	200956_s_at	5	0.05	SSRP1	6749	Hs.523680	11q12	structure specific recognition protein 1
751	210167_s_at	5	0.05	TEF	7008	Hs.181159	22q13.2	thyrotrophic embryonic factor
752	214164_x_at	5	0.05	AP1G1	164	Hs.461253	15q22	carbonic anhydrase XII
753	214439_x_at	5	0.05	BIN1	274	Hs.193163	2q14	bridging integrator 1
754	214987_at	5	0.05	GAB1	2549	Hs.80720	4q31.1	GRB2-associated binding protein 1
755	215605_at	5	0.05	NCOA2	10499	Hs.446678	8q13.2	nuclear receptor coactivator 2
756	219386_s_at	5	0.05	SLAMF8	56833	Hs.438683	1q23.1	SLAM family member 8
757	219602_s_at	5	0.05	FAM38B	63895	Hs.293907	18p11.21	family with sequence similarity 38, member B
758	201756_at	4	0.05	RPA2	6118	Hs.79411	1p35	replication protein A2, 32kDa
759	201918_at	4	0.05	FLJ10618	55186	Hs.144130	3q23	hypothetical protein FLJ10618
760	203315_at	4	0.05	NCK2	8440	Hs.529244	2q12	NCK adaptor protein 2
761	204177_s_at	4	0.05	KLEIP	27252	Hs.495035	1q24.1-q24.3	Kelch motif containing protein
762	206412_at	4	0.05	FER	2241	Hs.221472	5q21	fer (fps/fes related) tyrosine kinase
763	207968_s_at	4	0.05	MEF2C	4208	Hs.444409	5q14	MADS box transcription enhancer factor 2, polypeptide C
764	209150_s_at	4	0.05	TM9SF1	10548	Hs.91586	14q11.2	transmembrane 9 superfamily member 1
765	211922_s_at	4	0.05	CAT	847	Hs.502302	11p13	catalase
766	213103_at	4	0.05	STARD13	90627	Hs.507704	13q12-q13	START domain containing 13
767	213411_at	4	0.05	ADAM22	53616	Hs.256398	7q21	a disintegrin and metalloproteinase domain 22
768	213644_at	4	0.05	MGC33887	201134	Hs.408676	17q24.2	hypothetical protein MGC33887
769	213785_at	4	0.05	IPO9	55705	Hs.497384	1q32.1	importin 9
770	217056_at	4	0.05	TRA@	6955	Hs.508880	14q11.2	T cell receptor alpha locus
771	217556_at	4	0.05	CLCN4	1183	Hs.495674	Xp22.3	chloride channel 4
772	218219_s_at	4	0.05	LANCL2	55915	Hs.224282	7q31.1-q31.33	LanC lantibiotic synthetase component C-like 2 (bacterial)
773	218878_s_at	4	0.05	SIRT1	23411	Hs.369779	10q22.1	sirtuin 1
774	219030_at	4	0.05	CGI-121	51002	Hs.157401	2p24.3-p24.1	CGI-121 protein
775	202607_at	3	0.05	NDST1	3340	Hs.222055	5q33.1	N-deacetylase/N-sulfotransferase (heparan glucosaminyl) 1
776	205072_s_at	3	0.05	XRCC4	7518	Hs.171190	5q13-q14	X-ray repair complementing defective repair in Chinese hamster cells 4
777	205594_at	3	0.05	KIAA0924	22834	Hs.463375	17q21.33	KIAA0924 protein
778	209159_s_at	3	0.05	NDRG4	65009	Hs.322430	16q21-q22.1	NDRG family member 4
779	213120_at	3	0.05	KIAA0701	23074	Hs.387336	12q23.2-q23.3	KIAA0701 protein
780	213507_s_at	3	0.05	KPNB1	3837	Hs.532793	17q21.32	karyopherin (importin) beta 1
781	215398_at	3	0.05	HRPT2	79577	Hs.378996	1q25	hyperparathyroidism 2 (with jaw tumor)
782	215521_at	3	0.05	PHC3	80012	Hs.546441	3q26.31	polyhomeotic like 3 (Drosophila)
783	218690_at	3	0.05	PDLIM4	8572	Hs.424312	5q31.1	PDZ and LIM domain 4
784	219756_s_at	3	0.05	POF1B	79983	Hs.267038	Xq21.2	premature ovarian failure, 1B
785	221399_at	3	0.05	EDA2R	60401	Hs.302017	Xq12	ectodysplasin A2 isoform receptor
786	90265_at	2	0.05	CENTA1	11033	Hs.135183	7p22.3	centaurin, alpha 1
787	201038_s_at	2	0.05	ANP32A	8125	Hs.458747	15q22.3-q23	acidic nuclear phosphoprotein 32 family, member A
788	201151_s_at	2	0.05	MBNL1	4154	Hs.478000	3q25	muscleblind-like (Drosophila)
789	202012_s_at	2	0.05	EXT2	2132	Hs.368404	11p12-p11	exostoses (multiple) 2
790	202972_s_at	2	0.05	FAM13A1	10144	Hs.97270	4q22.1	family with sequence similarity 13, member A1
791	203829_at	2	0.05	ELP4	26610	Hs.175534	11p13	elongation protein 4 homolog (S. cerevisiae)
792	206750_at	2	0.05	MAFK	7975	Hs.520612	7p22.3	v-maf musculoaponeurotic fibrosarcoma oncogene homolog K
793	207056_s_at	2	0.05	SLC4A8	9498	Hs.370636	12q13	solute carrier family 4, sodium bicarbonate cotransporter, member 8
794	208700_s_at	2	0.05	TKT	7086	Hs.89643	3p14.3	transketolase (Wernicke-Korsakoff syndrome)
795	208913_at	2	0.05	GGA2	23062	Hs.460336	16p12	golgi associated, gamma adaptin ear containing, ARF binding protein 2
796	210763_x_at	2	0.05	NCR3	259197	Hs.509513	6p21.3	natural cytotoxicity triggering receptor 3
797	212171_x_at	2	0.05	VEGF	7422	Hs.73793	6p12	vascular endothelial growth factor
798	213128_s_at	2	0.05	UBE3A	7337	Hs.22543	15q11-q13	ubiquitin protein ligase E3A
799	214672_at	2	0.05	KIAA0998	23093	Hs.200747	14q24.3	KIAA0998
800	214919_s_at	2	0.05	ANKHD1	54882	Hs.434219	5q31.3	MASK-4E-BP3 alternate reading frame gene
801	215620_at	2	0.05	RREB1	6239	Hs.298248	6p25	ras responsive element binding protein 1
802	217816_s_at	2	0.05	PCNP	57092	Hs.275865	3q12.3	PEST-containing nuclear protein
803	218754_at	2	0.05	FLJ23323	79707	Hs.59425	1p36.23	hypothetical protein FLJ23323
804	219940_s_at	2	0.05	FLJ11305	55795	Hs.508769	13q34	hypothetical protein FLJ11305
805	220408_x_at	2	0.05	FAM48A	55578	Hs.435815	13q13.2	transcription factor (p38 interacting protein)
806	220488_s_at	2	0.05	BCAS3	54828	Hs.463702	17q23	breast carcinoma amplified sequence 3
807	221285_at	2	0.05	SIAT8B	8128	Hs.302341	15q26	sialyltransferase 8B (alpha-2, 8-sialyltransferase)
808	222127_s_at	2	0.05	SEC3L1	55763	Hs.269665	4q12	SEC3-like 1 (S. cerevisiae)
809	203898_at	1	0.05	RCP9	27297	Hs.300684	7q11.21	calcitonin gene-related peptide-receptor component protein
810	205189_s_at	1	0.05	FANCC	2176	Hs.494529	9q22.3	Fanconi anemia, complementation group C
811	212270_x_at	1	0.05	RPL17	6139	Hs.293653	18q21	ribosomal protein L17
List No.	Probe Set	FC(C)	P(C)	Gene	Gene ID	Unigene	Chromosome	Description
812	204729_s_at	-5	3e-05	STX1A	6804	Hs.488683	7q11.23	syntaxin 1A (brain)
813	217250_s_at	-7	5e-05	CHD5	26038	Hs.522898	1p36.23	chromodomain helicase DNA binding protein 5
814	209819_at	-8	7e-05	HABP4	22927	Hs.494567	9q22.3-q31	hyaluronan binding protein 4
815	216541_x_at	-7	7e-05	IGHG1	3500	Hs.375600	14q32.33	immunoglobulin heavy constant gamma 1 (G1m marker)
816	212342_at	-5	7e-05	MGC21416	286451	Hs.82719	Xq12	hypothetical protein MGC21416
817	205304_s_at	-20	0.0001	KCNJ8	3764	Hs.102308	12p11.23	potassium inwardly-rectifying channel, subfamily J, member 8
818	215439_x_at	-3	0.0002	SYNPO2	171024	Hs.480615	4q27	synaptopodin 2
819	212647_at	-4	0.0003	RRAS	6237	Hs.515536	19q13.3-qTER	related RAS viral (r-ras) oncogene homolog
820	208353_x_at	-3	0.0003	ANK1	286	Hs.491558	8p11.1	ankyrin 1, erythrocytic
821	215735_s_at	-3	0.0004	TSC2	7249	Hs.90303	16p13.3	tuberous sclerosis 2
822	214022_s_at	-3	0.0005	IFITM1	8519	Hs.458414	11p15.5	interferon induced transmembrane protein 1 (9-27)
823	212707_s_at	-6	0.0007	RASA4	10156	Hs.520599	7q22-q31.1	RAS p21 protein activator 4
824	211296_x_at	-2	0.0007	UBC	7316	Hs.520348	2p16	ribosomal protein S27a
825	215725_at	-6	0.0008	DGCR11	25786	Hs.517357	22q11.21	DiGeorge syndrome critical region gene 11
826	211819_s_at	-2	0.0008	SORBS1	10580	Hs.38621	10q23.3-q24.1	sorbin and SH3 domain containing 1
827	212225_at	-51	0.0009	SUI1	10209	Hs.150580	17q21.31	putative translation initiation factor
828	219391_at	-6	0.0009	BPNT1	10380	Hs.406134	1q42.11	3'(2'), 5'-bisphosphate nucleotidase 1
829	207574_s_at	-13	0.001	GADD45B	4616	Hs.110571	19p13.3	growth arrest and DNA-damage-inducible, beta
830	202992_at	-3	0.001	C7	730	Hs.78065	5p13	complement component 7
831	209189_at	-3	0.001	FOS	2353	Hs.25647	14q24.3	v-fos FBJ murine osteosarcoma viral oncogene homolog
832	218224_at	-3	0.001	PNMA1	9240	Hs.194709	14q24.2	paraneoplastic antigen MA1
833	206032_at	-23	0.002	DSC3	1825	Hs.41690	18q12.1	desmocollin 3
834	210904_s_at	-13	0.002	IL13RA1	3597	Hs.496646	Xq24	interleukin 13 receptor, alpha 1
835	210224_at	-12	0.002	MR1	3140	Hs.101840	1q25.3	major histocompatibility complex, class I-related
836	214484_s_at	-11	0.002	OPRS1	10280	Hs.522087	9p13.2	opioid receptor, sigma 1
837	219262_at	-11	0.002	SUV39H2	79723	Hs.85567	10p13	suppressor of variegation 3-9 homolog 2 (Drosophila)
838	214640_at	-10	0.002	UNC93A	54346	Hs.267749	6q27	unc-93 homolog A (C. elegans)
839	201328_at	-5	0.002	ETS2	2114	Hs.517296	21q22.3	v-ets erythroblastosis virus E26 oncogene homolog 2
840	201842_s_at	-5	0.002	EFEMP1	2202	Hs.76224	2p16	EGF-containing fibulin-like extracellular matrix protein 1
841	209335_at	-5	0.002	DCN	1634	Hs.156316	12q13.2	decorin
842	222172_at	-4	0.002	NPAS3	64067	Hs.509113	14q12-q13	neuronal PAS domain protein 3
843	222269_at	-4	0.002	CXorf33	139322	Hs.512181	Xq21.1	AAIR8193
844	201010_s_at	-3	0.002	TXNIP	10628	Hs.533977	1q21.2	thioredoxin interacting protein
845	201560_at	-3	0.002	CLIC4	25932	Hs.440544	1p36.11	chloride intracellular channel 4
846	206332_s_at	-3	0.002	IFI16	3428	Hs.380250	1q22	interferon, gamma-inducible protein 16
847	207545_s_at	-3	0.002	NUMB	8650	Hs.509909	14q24.3	numb homolog (Drosophila)
848	211476_at	-3	0.002	MYOZ2	51778	Hs.381047	4q26-q27	myozenin 2
849	212203_x_at	-3	0.002	IFITM3	10410	Hs.374650	11p15.5	interferon induced transmembrane protein 3 (1-8U)
850	212812_at	-3	0.002	FLJ22642		Hs.288232		hypothetical protein FLJ22642
851	208420_x_at	-2	0.002	SUPT6H	6830	Hs.250429	17q11.2	suppressor of Ty 6 homolog (S. cerevisiae)
852	215259_s_at	-2	0.002	IGSF4C	199731	Hs.370984	19q13.32	immunoglobulin superfamily, member 4C
853	213933_at	-28	0.003	PTGER3	5733	Hs.445000	1p31.2	prostaglandin E receptor 3 (subtype EP3)
854	209596_at	-8	0.003	DKFZp564I1922	25878	Hs.369422	Xp22.33	adlican
855	208548_at	-6	0.003	IFNA6	3443	Hs.533470	9p22	interferon, alpha 2
856	221690_s_at	-6	0.003	NALP2	55655	Hs.369279	19q13.42	NACHT, leucine rich repeat and PYD containing 2
857	221266_s_at	-5	0.003	TM7SF4	81501	Hs.208036	8q23	DC-specific transmembrane protein
858	201185_at	-3	0.003	PRSS11	5654	Hs.501280	10q26.3	protease, serine, 11 (IGF binding)
859	218501_at	-3	0.003	ARHGEF3	50650	Hs.476402	3p21-p13	Rho guanine nucleotide exchange factor (GEF) 3
860	201445_at	-2	0.003	CNN3	1266	Hs.483454	1p22-p21	calponin 3, acidic
861	202310_s_at	-2	0.003	COL1A1	1277	Hs.172928	17q21.3-q22.1	collagen, type I, alpha 1
862	220273_at	-2	0.003	IL17B	27190	Hs.409558	5q32-34	interleukin 17B
863	222156_x_at	-2	0.003	CCPG1	9236	Hs.285051	15q21.1	cell cycle progression 8 protein
864	203074_at	-28	0.004	ANXA8	244	Hs.463110	10q11.2	annexin A8
865	205505_at	-20	0.004	GCNT1	2650	Hs.521568	9q13	glucosaminyl (N-acetyl) transferase 1, core 2
866	219304_s_at	-18	0.004	PDGFD	80310	Hs.352298	11q22.3	platelet derived growth factor D
867	222168_at	-17	0.004	ALDH1A3	220	Hs.459538	15q26.3	aldehyde dehydrogenase 1 family, member A3
868	201269_s_at	-9	0.004	KIAA1068	23386	Hs.488171	7p13-p12	KIAA1068 protein
869	221124_s_at	-7	0.004	VSX1	30813	Hs.274264	20p11.23-p11.22	visual system homeobox 1 homolog, CHX10-like (zebrafish)
870	203178_at	-4	0.004	GATM	2628	Hs.75335	15q15.1	glycine amidinotransferase
871	214307_at	-4	0.004	HGD	3081	Hs.368254	3q21-q23	homogentisate 1,2-dioxygenase (homogentisate oxidase)
872	201081_s_at	-3	0.004	PIP5K2B	8396	Hs.260603	17q21.2	phosphatidylinositol-4-phosphate 5-kinase, type II, beta
873	222210_at	-3	0.004	CASKIN2	57513	Hs.274408	17q25.3	CASK interacting protein 2
874	214466_at	-2	0.004	GJA5	2702	Hs.447968	1q21.1	gap junction protein, alpha 5, 40kDa (connexin 40)
875	205081_at	-16	0.005	CRIP1	1396	Hs.70327	7q11.23	cysteine-rich protein 1 (intestinal)
876	220539_at	-10	0.005	C10orf92	54777	Hs.501570	10q26.3	chromosome 10 open reading frame 92
877	221872_at	-9	0.005	RARRES1	5918	Hs.131269	3q25.32	retinoic acid receptor responder (tazarotene induced) 1
878	217767_at	-8	0.005	C3	718	Hs.529053	19p13.3-p13.2	complement component 3
879	208925_at	-6	0.005	C3orf4	56650	Hs.107393	3p11-q11	chromosome 3 open reading frame 4
880	211872_s_at	-6	0.005	RGS11	8786	Hs.65756	16p13.3	regulator of G-protein signalling 11
881	213147_at	-6	0.005	HOXA10	3206	Hs.110637	7p15-p14	homeo box A10
882	217088_s_at	-6	0.005	NCR1	9437	Hs.97084	19q13.42	natural cytotoxicity triggering receptor 1
883	214297_at	-5	0.005	CSPG4	1464	Hs.513044	15q23	chondroitin sulfate proteoglycan 4 (melanoma-associated)
884	221836_s_at	-4	0.005	T1	83696	Hs.26814	8q24.3	Tularik gene 1
885	201678_s_at	-2	0.005	DC12	56941	Hs.458320	3q21.3	DC12 protein
886	208441_at	-2	0.005	IGF1R	3480	Hs.20573	15q26.3	insulin-like growth factor 1 receptor
887	222151_s_at	-2	0.005	Cep63	80254	Hs.443301	3q22.1	hypothetical protein FLJ13386
888	209763_at	-15	0.006	CHRDL1	91851	Hs.496587	Xq23	chordin-like 1
889	204457_s_at	-10	0.006	GAS1	2619	Hs.65029	9q21.3-q22	growth arrest-specific 1
890	220664_at	-8	0.006	SPRR2C	6702	Hs.2421	1q21-q22	small proline-rich protein 2B
891	209912_s_at	-7	0.006	KIAA0415	9907	Hs.487393	7p22.2	KIAA0415 gene product
892	201666_at	-6	0.006	TIMP1	7076	Hs.522632	Xp11.3-p11.23	tissue inhibitor of metalloproteinase 1
893	209699_x_at	-5	0.006	AKR1C2	1646	Hs.460260	10p15-p14	aldo-keto reductase family 1, member C1
894	220111_s_at	-5	0.006	TMEM16B	57101	Hs.148970	12p13.3	transmembrane protein 16B
895	209289_at	-4	0.006	NFIB	4781	Hs.370359	9p24.1	nuclear factor I/B
896	207822_at	-3	0.006	FGFR1	2260	Hs.264887	8p11.2-p11.1	fibroblast growth factor receptor 1
897	32541_at	-2	0.006	PPP3CC	5533	Hs.149413	8p21.2	protein phosphatase 3, catalytic subunit, gamma isoform
898	215581_s_at	-2	0.006	MCM3AP	8888	Hs.389037	21q22.3	MCM3 minichromosome maintenance deficient 3 associated protein
899	218892_at	-2	0.006	DCHS1	8642	Hs.199850	11p15.4	protocadherin 16 dachsous-like (Drosophila)
900	210690_at	-15	0.007	KLRC4	8302	Hs.268510	12p13.2-p12.3	killer cell lectin-like receptor subfamily C, member 4
901	207269_at	-9	0.007	DEFA4	1669	Hs.2582	8p23	defensin, alpha 4, corticostatin
902	203483_at	-7	0.007	C10orf6	55719	Hs.447458	10q24.32	sema domain, Ig domain, transmembrane domain and short cytoplasmic domain, 4G
903	214122_at	-6	0.007	PDLIM7	9260	Hs.533040	5q35.3	PDZ and LIM domain 7 (enigma)
904	214714_at	-5	0.007	ZNF394	84124	Hs.386324	7q22.1	zinc finger protein 394
905	218718_at	-5	0.007	PDGFC	56034	Hs.148162	4q32	platelet derived growth factor C
906	201315_x_at	-4	0.007	IFITM2	10581	Hs.174195	11p15.5	interferon induced transmembrane protein 3 (1-8U)
907	205008_s_at	-4	0.007	CIB2	10518	Hs.129867	15q24	calcium and integrin binding family member 2
908	200633_at	-3	0.007	UBB	7314	Hs.356190	2p16	ribosomal protein S27a
909	201618_x_at	-2	0.007	GPAA1	8733	Hs.4742	8q24.3	GPAA1P anchor attachment protein 1 homolog (yeast)
910	204154_at	-2	0.007	CDO1	1036	Hs.442378	5q22-q23	cysteine dioxygenase, type I
911	207919_at	-2	0.007	ART1	417	Hs.382188	11p15	ADP-ribosyltransferase 1
912	210301_at	-2	0.007	XDH	7498	Hs.250	2p23-p22	xanthine dehydrogenase
913	205765_at	-23	0.008	CYP3A5	1577	Hs.150276	7q21.1	cytochrome P450, family 3, subfamily A, polypeptide 5
914	221841_s_at	-15	0.008	KLF4	9314	Hs.376206	9q31	Kruppel-like factor 4 (gut)
915	215389_s_at	-7	0.008	TNNT2	7139	Hs.533613	1q32	troponin T2, cardiac
916	216428_x_at	-7	0.008	FLJ00060	90011	Hs.288520	19q13.42	hypothetical gene FLJ00060
917	207357_s_at	-6	0.008	GALNT10	55568	Hs.34421	5q33.2	UDP-N-acetyl-alpha-D-galactosamine:polypeptide N-acetylgalactosaminyltransferase 10
918	203973_s_at	-4	0.008	CEBPD	1052	Hs.440829	8p11.2-p11.1	CCAAT/enhancer binding protein (C/EBP), delta
919	206534_at	-4	0.008	GRIN2A	2903	Hs.411472	16p13.2	glutamate receptor, ionotropic, N-methyl D-aspartate 2A
920	211457_at	-4	0.008	GABARAPL3	23766	Hs.546646	12p13.31	GABA(A) receptor-associated protein like 1
921	201464_x_at	-3	0.008	JUN	3725	Hs.525704	1p32-p31	v-jun sarcoma virus 17 oncogene homolog (avian)
922	202145_at	-3	0.008	LY6E	4061	Hs.521903	8q24.3	lymphocyte antigen 6 complex, locus E
923	206000_at	-2	0.008	MEP1A	4224	Hs.179704	6p12-p11	meprin A, alpha (PABA peptide hydrolase)
924	218863_s_at	-2	0.008	TNS	7145	Hs.471381	2q35-q36	tensin
925	220053_at	-2	0.008	GDF3	9573	Hs.86232	12p13.1	growth differentiation factor 3
926	220803_at	-2	0.008	DKFZp761K1824	55541	HS.16229	10q23.32	associated molecule with the SH3 domain of STAM like protein
927	213689_x_at	-29	0.009	RPL5	6125	Hs.180946	1p22.1	ribosomal protein L5
928	207678_s_at	-5	0.009	SOX30	11063	Hs.529462	5q33	SRY (sex determining region Y)-box 30
929	222176_at	-5	0.009	PTEN	5728	Hs.500466	10q23.3	phosphatase and tensin homolog
930	203934_at	-4	0.009	KDR	3791	Hs.479756	4q11-q12	kinase insert domain receptor
931	208623_s_at	-4	0.009	VIL2	7430	Hs.487027	6q25.2-q26	villin 2 (ezrin)
932	202291_s_at	-3	0.009	MGP	4256	Hs.365706	12p13.1-p12.3	matrix Gla protein
933	207752_x_at	-3	0.009	PRB1	5542	Hs.283658	12p13.2	proline-rich protein BstNI subfamily 3
934	217058_at	-3	0.009	GNAS	2778	Hs.125898	20q13.2-q13.3	GNAS complex locus
935	220258_s_at	-3	0.009	FLJ10385	55135	Hs.437460	17p13.2	hypothetical protein FLJ10385
936	218296_x_at	-2	0.009	FLJ10504	55154	Hs.279763	1q22	misato
937	200012_x_at	-1	0.009	RPL21	6144	Hs.381123	4q12	similar to 60S ribosomal protein L21
938	217649_at	-19	0.01	ZA20D2	7763	Hs.406096	9q13-q21	zinc finger protein 216
939	204749_at	-18	0.01	NAP1L3	4675	Hs.21365	Xq21.3-q22	nucleosome assembly protein 1-like 3
940	217452_s_at	-18	0.01	B3GALT2	8707	Hs.518834	1q31	UDP-Gal:betaGlcNAc beta 1,3-galactosyltransferase, polypeptide 2
941	203661_s_at	-11	0.01	TMOD1	7111	Hs.404289	9q22.3	tropomodulin 1
942	204355_at	-10	0.01	DHX30	22907	Hs.517948	3p21.31	DEAH (Asp-Glu-Ala-His) box polypeptide 30
943	204059_s_at	-9	0.01	ME1	4199	Hs.21160	6q12	malic enzyme 1, NADP(+)-dependent, cytosolic
944	206634_at	-8	0.01	SIX3	6496	Hs.227277	2p16-p21	sine oculis homeobox homolog 3 (Drosophila)
945	215238_s_at	-8	0.01	DOCK9	23348	Hs.314413	13q32.3	dedicator of cytokinesis 9
946	201650_at	-7	0.01	KRT19	3880	Hs.514167	17q21.2	keratin 19
947	204306_s_at	-7	0.01	CD151	977	Hs.512857	11p15.5	CD151 antigen
948	215981_at	-7	0.01		388113	HS.408743	15q14	hypothetical gene supported by BC035481
949	219196_at	-7	0.01	SCG3	29106	Hs.232618	15q21	secretogranin III
950	203071_at	-6	0.01	SEMA3B	7869	Hs.82222	3p21.3	sema domain, Ig domain, short basic domain, secreted, 3B
951	205675_at	-6	0.01	MTP	4547	Hs.195799	4q24	microsomal triglyceride transfer protein
952	216420_at	-6	0.01	TARDBPL	128682		20p12.3	TAR DNA binding protein-like
953	201280_s_at	-5	0.01	DAB2	1601	Hs.481980	5p13	disabled homolog 2, mitogen-responsive phosphoprotein
954	206389_s_at	-5	0.01	PDE3A	5139	Hs.386791	12p12	phosphodiesterase 3A, cGMP-inhibited
955	211866_x_at	-5	0.01	HFE	3077	Hs.233325	6p21.3	hemochromatosis
956	200891_s_at	-4	0.01	SSR1	6745	Hs.114033	6p24.3	signal sequence receptor, alpha
957	202340_x_at	-4	0.01	NR4A1	3164	Hs.524430	12q13	nuclear receptor subfamily 4, group A, member 1
958	205577_at	-4	0.01	PYGM	5837	Hs.154084	11q12-q13.2	phosphorylase, glycogen; muscle
959	208218_s_at	-4	0.01	ACVR1B	91	Hs.438918	12q13	activin A receptor, type IB
960	208727_s_at	-4	0.01	CDC42	998	Hs.467637	1p36.1	cell division cycle 42 (GTP binding protein, 25kDa)
961	209854_s_at	-4	0.01	KLK2	3817	Hs.515560	19q13.41	kallikrein 2, prostatic
962	211897_s_at	-4	0.01	CRHR1	1394	Hs.417628	17q12-q22	corticotropin releasing hormone receptor 1
963	214070_s_at	-4	0.01	ATP10B	23120	Hs.109358	5q34	ATPase, Class V, type 10B
964	219955_at	-4	0.01	FLJ10884	54596	Hs.135693	1p32.1	hypothetical protein FLJ10884
965	204467_s_at	-3	0.01	SNCA	6622	Hs.271771	4q21	synuclein, alpha (non A4 component of amyloid precursor)
966	204864_s_at	-3	0.01	IL6ST	3572	Hs.532082	5q11	interleukin 6 signal transducer
967	204976_s_at	-3	0.01	AMMECR1	9949	Hs.211021	Xq22.3	Alport syndrome, mental retardation, midface hypoplasia and elliptocytosis chromosomal region, gene 1
968	205990_s_at	-3	0.01	WNT5A	7474	Hs.152213	3p21-p14	wingless-type MMTV integration site family, member 5A
969	208410_x_at	-3	0.01	AMELX	265	Hs.46329	Xp22.31-p22.1	amelogenin (amelogenesis imperfecta 1, X-linked)
970	209001_s_at	-3	0.01	ANAPC13	25847	Hs.106909	3q22.1	anaphase promoting complex subunit 13
971	209554_at	-3	0.01	CD36	948	Hs.120949	7q11.2	CD36 antigen
972	212244_at	-3	0.01	GRINL1A	81488	Hs.437256	15q22.1	glutamate receptor, ionotropic, N-methyl D-aspartate-like 1A
973	214962_s_at	-3	0.01	NUP160	23279	Hs.372099	11p11.12	nucleoporin 160kDa
974	215049_x_at	-3	0.01	CD163	9332	Hs.504641	12p13.3	CD163 antigen
975	215675_at	-3	0.01	TEF	85370	Hs.181159	22q13	thyrotrophic embryonic factor
976	217434_at	-3	0.01	MC2R	4158	Hs.248144	18p11.2	melanocortin 2 receptor (adrenocorticotropic hormone)
977	217590_s_at	-3	0.01	TRPA1	8989	Hs.137674	8q13	transient receptor potential cation channel, subfamily A, member 1
978	220107_s_at	-3	0.01	C14orf140	79696	Hs.48642	14q24.2	chromosome 14 open reading frame 140
979	221785_at	-3	0.01	WIZ	58525	Hs.442138	19p13.1	widely-interspaced zinc finger motifs
980	202920_at	-2	0.01	ANK2	287	HS.409783	4q25-q27	ankyrin 2, neuronal
981	203191_at	-2	0.01	ABCB6	10058	Hs.107911	2q36	ATP-binding cassette, sub-family B (MDR/TAP), member 6
982	203502_at	-2	0.01	BPGM	669	Hs.198365	7q31-q34	2,3-bisphosphoglycerate mutase
983	205528_s_at	-2	0.01	CBFA2T1	862	Hs.368431	21q22.3	runt-related transcription factor 1
984	209779_at	-2	0.01	MGC14817	84298	Hs.504820	12q14.2	hypothetical protein MGC14817
985	212777_at	-2	0.01	SOS1	6654	Hs.278733	2p22-p21	son of sevenless homolog 1 (Drosophila)
986	212818_s_at	-2	0.01	ASB1	51665	Hs.516788	2q37	ankyrin repeat and SOCS box-containing 1
987	214604_at	-2	0.01	HOXD11	3237	Hs.421136	2q31.1	homeo box D11
988	217539_at	-2	0.01	C18orf25	147339	Hs.116486	18q21.1	chromosome 18 open reading frame 25
989	218429_s_at	-2	0.01	FLJ11286	55337	Hs.175120	19p13.2	hypothetical protein FLJ11286
990	220683_at	-2	0.01	RDH8	50700	Hs.272405	19p13.2-p13.3	retinol dehydrogenase 8 (all-trans)
991	202169_s_at	-1	0.01	AASDHPPT	60496	Hs.524009	11q22	aminoadipate-semialdehyde dehydrogenase-phosphopantetheinyl transferase
992	210427_x_at	-1	0.01	ANXA2	302	Hs.511605	15q21-q22	annexin A2
993	211403_x_at	-1	0.01	VCX3	51481	Hs.278906	Xp22.32	variable charge, X-linked 2
994	204755_x_at	-32	0.02	HLF	3131	Hs.196952	17q22	hepatic leukemia factor
995	205626_s_at	-30	0.02	CALB1	793	Hs.65425	8q21.3-q22.1	calbindin 1, 28kDa
996	211276_at	-20	0.02	TCEAL2	140597	Hs.401835	Xq22.1-q22.3	my048 protein
997	206581_at	-18	0.02	BNC1	646	Hs.459153	15q25.1	basonuclin 1
998	209360_s_at	-15	0.02	RUNX1	861	Hs.149261	21q22.3	runt-related transcription factor 1
999	201155_s_at	-13	0.02	MFN2	9927	Hs.376681	1p36.21	mitofusin 2
1000	204364_s_at	-13	0.02	C2orf23	65055	Hs.368884	2p11.2	chromosome 2 open reading frame 23
1001	203851_at	-12	0.02	IGFBP6	3489	Hs.274313	12q13	insulin-like growth factor binding protein 6
1002	201744_s_at	-11	0.02	LUM	4060	Hs.406475	12q21.3-q22	lumican
1003	207480_s_at	-11	0.02	MEIS2	4212	Hs.510989	15q13.3	Meis1, myeloid ecotropic viral integration site 1 homolog 2
1004	212344_at	-11	0.02	SULF1	23213	Hs.409602	8q13.2	sulfatase 1
1005	203595_s_at	-10	0.02	IFIT5	24138	Hs.252839	10q23.32	interferon-induced protein with tetratricopeptide repeats 5
1006	210954_s_at	-8	0.02	KIAA0669	9819	Hs.52526	3q25.1	KIAA0669 gene product
1007	217546_at	-8	0.02	MT1G	4495	HS.188518	16q13	metallothionein 1G
1008	220087_at	-8	0.02	BCMO1	53630	Hs.212172	16q21-q23	beta-carotene 15,15'-monooxygenase 1
1009	220097_s_at	-8	0.02	FLJ20255	54868	Hs.370262	17q25.2	hypothetical protein FLJ20255
1010	221766_s_at	-8	0.02	FAM46A	55603	Hs.10784	6q14	chromosome 6 open reading frame 37
1011	201117_s_at	-7	0.02	CPE	1363	Hs.75360	4q32.3	carboxypeptidase E
1012	207826_s_at	-7	0.02	ID3	3399	Hs.76884	1p36.13-p36.12	inhibitor of DNA binding 3, dominant negative helix-loop-helix protein
1013	208287_at	-7	0.02	HCG9	10255	Hs.511741	6p21.3	HLA complex group 9
1014	215663_at	-7	0.02	MBNL1	4154	HS.28578	3q25	muscleblind-like (Drosophila)
1015	220205_at	-7	0.02	TPTE	7179	Hs.122986	21p11	transmembrane phosphatase with tensin homology
1016	207349_s_at	-6	0.02	UCP3	7352	Hs.101337	11q13	uncoupling protein 3 (mitochondrial, proton carrier)
1017	214247_s_at	-6	0.02	DKK3	27122	Hs.292156	11p15.2	dickkopf homolog 3 (Xenopus laevis)
1018	217584_at	-6	0.02	NPC1	4864	Hs.464779	18q11-q12	Niemann-Pick disease, type C1
1019	220247_at	-6	0.02	AF15Q14	57082	Hs.181855	15q14	AF15q14 protein
1020	53202_at	-5	0.02	C7orf25	79020	Hs.214247	7p14-p11.2	chromosome 7 open reading frame 25
1021	200986_at	-5	0.02	SERPING1	710	Hs.384598	11q12-q13.1	serine proteinase inhibitor, clade G, member 1
1022	202833_s_at	-5	0.02	SERPINA1	5265	Hs.525557	14q32.1	serine proteinase inhibitor, clade A, member 1
1023	207775_at	-5	0.02	MGC4859	79150	Hs.547131	7p	hypothetical protein MGC4859 similar to HSPA8
1024	209113_s_at	-5	0.02	HMG20B	10362	Hs.406534	19p13.3	high-mobility group 20B
1025	215014_at	-5	0.02	DKFZp547P042		Hs.485819	1	cDNA DKFZp547P042
1026	217429_at	-5	0.02	TTLL2	83887	Hs.520554	6q27	tubulin tyrosine ligase-like family, member 2
1027	218729_at	-5	0.02	LXN	56925	Hs.478067	3q25.32	latexin
1028	220600_at	-5	0.02	FLJ20211	54859	Hs.311100	3p21.31	hypothetical protein FLJ20211
1029	221127_s_at	-5	0.02	RIG	10530	Hs.292156	11p15.1	regulated in glioma
1030	200075_s_at	-4	0.02	GUK1	2987	Hs.376933	1q32-q41	guanylate kinase 1
1031	200953_s_at	-4	0.02	CCND2	894	Hs.376071	12p13	cyclin D2
1032	201508_at	-4	0.02	IGFBP4	3487	Hs.462998	17q12-q21.1	insulin-like growth factor binding protein 4
1033	202391_at	-4	0.02	BASP1	10409	Hs.201641	5p15.1-p14	brain abundant, membrane attached signal protein 1
1034	203686_at	-4	0.02	MPG	4350	Hs.459596	16p13.3	N-methylpurine-DNA glycosylase
1035	203941_at	-4	0.02	FLJ10871	55756	Hs.162397	8p21.1	hypothetical protein FLJ10871
1036	206043_s_at	-4	0.02	KIAA0703	9914	Hs.6168	16q24.1	KIAA0703 gene product
1037	206903_at	-4	0.02	ENDOGL1	9941	Hs.517897	3p21.3	endonuclease G-like 1
1038	207595_s_at	-4	0.02	BMP1	649	Hs.1274	8p21	bone morphogenetic protein 1
1039	208933_s_at	-4	0.02	WAC	51322	Hs.435610	1q42-q43	lectin, galactoside-binding, soluble, 8 (galectin 8)
1040	209840_s_at	-4	0.02	LRRN3	54674	Hs.3781	7q31.1	leucine rich repeat neuronal 3
1041	211421_s_at	-4	0.02	RET	5979	Hs.350321	14q32.12-q32.13	ret proto-oncogene
1042	211469_s_at	-4	0.02	CXCR6	10663	Hs.34526	3p21	chemokine (C-X-C motif) receptor 6
1043	211959_at	-4	0.02	IGFBP5	3488	Hs.369982	2q33-q36	insulin-like growth factor binding protein 5
1044	217178_at	-4	0.02	RARG	5916	Hs.1497	12q13	retinoic acid receptor, gamma
1045	217688_at	-4	0.02	ADCY2	254679	Hs.418545	5p15.3	adenylate cyclase 2 (brain)
1046	221289_at	-4	0.02	DLX6	1750	Hs.249196	7q22	distal-less homeo box 6
1047	35617_at	-3	0.02	MAPK7	5598	Hs.150136	17p11.2	mitogen-activated protein kinase 7
1048	200797_s_at	-3	0.02	MCL1	4170	Hs.532826	1q21	myeloid cell leukemia sequence 1 (BCL2-related)
1049	202388_at	-3	0.02	RGS2	5997	Hs.78944	1q31	regulator of G-protein signalling 2, 24kDa
1050	202518_at	-3	0.02	BCL7B	9275	Hs.408219	7q11.23	B-cell CLL/lymphoma 7B
1051	202581_at	-3	0.02	HSPA1B	3304	Hs.274402	6q14.1	chemokine (C-C motif) receptor 5
1052	203789_s_at	-3	0.02	SEMA3C	10512	Hs.269109	7q21-q31	sema domain, Ig domain, short basic domain, secreted, 3C
1053	204870_s_at	-3	0.02	PCSK2	5126	Hs.315186	20p11.2	proprotein convertase subtilisin/kexin type 2
1054	206084_at	-3	0.02	PTPRR	5801	Hs.506076	12q15	protein tyrosine phosphatase, receptor type, R
1055	206546_at	-3	0.02	SYCP2	10388	Hs.202676	20q13.33	synaptonemal complex protein 2
1056	207001_x_at	-3	0.02	DSIPI	1831	Hs.522074	Xq22.3	delta sleep inducing peptide, immunoreactor
1057	207951_at	-3	0.02	CSN2	1447	Hs.2242	4q21.1	casein beta
1058	208451_s_at	-3	0.02	C4B	721	Hs.546241	6p21.3	complement component 4A
1059	208605_s_at	-3	0.02	NTRK1	4914	Hs.406293	1q21-q22	neurotrophic tyrosine kinase, receptor, type 1
1060	208949_s_at	-3	0.02	LGALS3	3958	Hs.531081	14q21-q22	lectin, galactoside-binding, soluble, 3 (galectin 3)
1061	212096_s_at	-3	0.02	MTUS1	57509	Hs.7946	8p22	mitochondrial tumor suppressor 1
1062	212615_at	-3	0.02	CHD9	80205	Hs.530936	16q12.2	hypothetical protein FLJ12178
1063	214518_at	-3	0.02	PDHA2	5161	Hs.131361	4q22-q23	pyruvate dehydrogenase (lipoamide) alpha 2
1064	214539_at	-3	0.02	SERPINB10	5273	Hs.158339	18q21.3	serine proteinase inhibitor, clade B, member 10
1065	215001_s_at	-3	0.02	GLUL	2752	Hs.518525	1q31	glutamate-ammonia ligase (glutamine synthase)
1066	216481_at	-3	0.02	GRIP2	80852	Hs.517819	3p24-p23	glutamate receptor interacting protein 2
1067	216602_s_at	-3	0.02	FARSLA	2193	Hs.23111	19p13.2	phenylalanine-tRNA synthetase-like, alpha subunit
1068	217213_at	-3	0.02	SLC6A2	6530	Hs.78036	16q12.2	solute carrier family 6, member 2
1069	218120_s_at	-3	0.02	HMOX2	3163	Hs.284279	16p13.3	heme oxygenase (decycling) 2
1070	219369_s_at	-3	0.02	OTUB2	78990	Hs.278815	14q32.13	OTU domain, ubiquitin aldehyde binding 2
1071	220246_at	-3	0.02	CAMK1D	57118	Hs.156723	10p14	calcium/calmodulin-dependent protein kinase ID
1072	200748_s_at	-2	0.02	FTH1	2495	Hs.446345	11q13	ferritin, heavy polypeptide 1
1073	200902_at	-2	0.02	SEP15	9403	Hs.362728	1p31	15 kDa selenoprotein
1074	201565_s_at	-2	0.02	ID2	3398	Hs.180919	2p25	inhibitor of DNA binding 2, dominant negative helix-loop-helix protein
1075	201778_s_at	-2	0.02	KIAA0494	9813	Hs.100874	1pTER-p22.1	KIAA0494 gene product
1076	203188_at	-2	0.02	B3GNT6	11041	Hs.8526	11q13.1	UDP-GlcNAc:betaGal beta-1,3-N-acetylglucosaminyltransferase 6
1077	207059_at	-2	0.02	PAX9	5083	Hs.132576	14q12-q13	paired box gene 9
1078	207609_s_at	-2	0.02	CYP1A2	1544	Hs.1361	15q22-qTER	cytochrome P450, family 1, subfamily A, polypeptide 2
1079	207736_s_at	-2	0.02	TNP2	7142	Hs.513349	16p13.13	transition protein 2
1080	209735_at	-2	0.02	ABCG2	9429	Hs.480218	4q22	ATP-binding cassette, sub-family G (WHITE), member 2
1081	209859_at	-2	0.02	TRIM9	114088	Hs.368928	14q22.1	tripartite motif-containing 9
1082	209880_s_at	-2	0.02	SELPLG	6404	Hs.506670	12q24	selectin P ligand
1083	211316_x_at	-2	0.02	CFLAR	8837	Hs.390736	2q33-q34	CASP8 and FADD-like apoptosis regulator
1084	213851_at	-2	0.02	MGC52022	375346	Hs.528411	3p21.31	Similar to RIKEN cDNA 1810038N08 gene
1085	214780_s_at	-2	0.02	MYO9B	4650	Hs.123198	19p13.1	myosin IXB
1086	221844_x_at	-2	0.02	ZNF574	64763	Hs.13323	19q13.31	zinc finger protein 574
1087	200675_at	-1	0.02	CD81	975	Hs.54457	11p15.5	CD81 antigen (target of antiproliferative antibody 1)
1088	207124_s_at	-28	0.03	GNB5	10681	Hs.155090	15q21.1	guanine nucleotide binding protein (G protein), beta 5
1089	221911_at	-25	0.03	LOC221810	221810	Hs.22634	7p21.3	hypothetical protein LOC221810
1090	37892_at	-13	0.03	COL11A1	1301	Hs.523446	1p21	collagen, type XI, alpha 1
1091	210335_at	-13	0.03	PAMCI	9182	Hs.527881	12q21.32	peptidylglycine alpha-amidating monooxygenase COOH-terminal interactor
1092	204622_x_at	-12	0.03	NR4A2	4929	Hs.165258	2q22-q23	nuclear receptor subfamily 4, group A, member 2
1093	217995_at	-12	0.03	SQRDL	58472	Hs.511251	15q15	sulfide quinone reductase-like (yeast)
1094	203715_at	-8	0.03	TBCE	6905	Hs.498143	1q42.3	tubulin-specific chaperone e
1095	207010_at	-8	0.03	GABRB1	2560	Hs.27283	4p12	gamma-aminobutyric acid (GABA) A receptor, beta 1
1096	208275_x_at	-8	0.03	UTF1	8433	Hs.458406	10q26	undifferentiated embryonic cell transcription factor 1
1097	215021_s_at	-8	0.03	NRXN3	9369	Hs.368307	14q31	neurexin 3
1098	202150_s_at	-7	0.03	NEDD9	4739	Hs.37982	6p25-p24	neural precursor cell expressed, developmentally down-regulated 9
1099	219640_at	-7	0.03	CLDN15	24146	Hs.38738	7q11.22	claudin 15
1100	220843_s_at	-7	0.03	DKFZP564O0463	25879	Hs.532265	8q22.3	DKFZP564O0463 protein
1101	203930_s_at	-6	0.03	MAPT	4137	Hs.101174	17q21.1	microtubule-associated protein tau
1102	209277_at	-6	0.03	TFPI2	7980	Hs.438231	7q22	tissue factor pathway inhibitor 2
1103	210089_s_at	-6	0.03	LAMA4	3910	Hs.213861	6q21	laminin, alpha 4
1104	210457_x_at	-6	0.03	HMGA1	3159	Hs.518805	6p21	high mobility group AT-hook 1
1105	221015_s_at	-6	0.03	CDADC1	81602	Hs.388220	13q14.12	cytidine and dCMP deaminase domain containing 1
1106	200646_s_at	-5	0.03	NUCB1	4924	Hs.515524	19q13.2-q13.4	nucleobindin 1
1107	202755_s_at	-5	0.03	GPC1	2817	Hs.328232	2q35-q37	glypican 1
1108	202985_s_at	-5	0.03	BAG5	9529	Hs.5443	14q32.33	BCL2-associated athanogene 5
1109	205470_s_at	-5	0.03	KLK11	11012	Hs.57771	19q13.3-q13.4	kallikrein 11
1110	208581_x_at	-5	0.03	MT1X	4501	Hs.374950	16q13	metallothionein 1X
1111	212185_x_at	-5	0.03	MT2A	4502	Hs.418241	16q13	metallothionein 2A
1112	214515_at	-5	0.03	OR1E1	8387	Hs.278485	17p13.3	olfactory receptor, family 1, subfamily E, member 1
1113	215214_at	-5	0.03	IGL@	3535	Hs.458262	22q11.1-q11.2	immunoglobulin lambda locus
1114	215594_at	-5	0.03	PTR3	399912	HS.296832	11q13.1	hypothetical gene supported by X15675
1115	216112_at	-5	0.03	ZNF532	55205	Hs.529023	18q21.32	zinc finger protein 532
1116	220665_at	-5	0.03	LUZP4	51213	Hs.242183	Xq24	HOM-TES-85 tumor antigen
1117	222098_s_at	-5	0.03	ZNF42	7593	Hs.399810	19q13.2-q13.4	zinc finger protein 42
1118	202990_at	-4	0.03	PYGL	5836	Hs.282417	14q21-q22	phosphorylase, glycogen; liver
1119	203330_s_at	-4	0.03	STX5A	6811	Hs.524936	11q12.3	syntaxin 5A
1120	203587_at	-4	0.03	ARF4L	379	Hs.183153	17q12-q21	ADP-ribosylation factor 4-like
1121	205683_x_at	-4	0.03	TPSAB1	7177	Hs.405479	16p13.3	tryptase beta 1
1122	211219_s_at	-4	0.03	LHX2	9355	Hs.445265	9q33-q34.1	LIM homeobox 2
1123	211242_x_at	-4	0.03	KIR2DL4	3805	Hs.166085	19q13.4	killer cell immunoglobulin-like receptor, two domains, long cytoplasmic tail, 4
1124	214393_at	-4	0.03	LOC284062	284062	Hs.436395	17q21.31	hypothetical protein LOC284062
1125	215899_at	-4	0.03	PNAS-4	51029	Hs.498317	1q44	CGI-146 protein
1126	216359_at	-4	0.03	MUC7	4589	Hs.103944	4q13-q21	mucin 7, salivary
1127	216464_x_at	-4	0.03	GPR44	11251	Hs.299567	11q12-q13.3	G protein-coupled receptor 44
1128	216719_s_at	-4	0.03	RAB11FIP4	84440	Hs.406788	17	RAB11 family interacting protein 4 (class II)
1129	216724_at	-4	0.03	DKFZp547D146		Hs.437045	4q31.23	hypothetical protein MGC45428
1130	221020_s_at	-4	0.03	MFTC	81034	Hs.208425	8q22.3	mitochondrial folate transporter/carrier
1131	200784_s_at	-3	0.03	LRP1	4035	Hs.162757	12q13-q14	low density lipoprotein-related protein 1
1132	201820_at	-3	0.03	KRT5	3852	Hs.433845	12q12-q13	keratin 4
1133	202081_at	-3	0.03	IER2	9592	Hs.501629	19p13.13	immediate early response 2
1134	202385_s_at	-3	0.03	TCOF1	6949	Hs.519672	5q32-q33.1	Treacher Collins-Franceschetti syndrome 1
1135	202552_s_at	-3	0.03	CRIM1	51232	Hs.332847	2p21	cysteine-rich motor neuron 1
1136	202704_at	-3	0.03	TOB1	10140	Hs.531550	17q21	transducer of ERBB2, 1
1137	203097_s_at	-3	0.03	RAPGEF2	9693	Hs.113912	4q32.1	Rap guanine nucleotide exchange factor (GEF) 2
1138	203754_s_at	-3	0.03	BRF1	2972	Hs.424484	14q	BRF1 homolog, subunit of RNA polymerase III transcription initiation factor IIIB
1139	206944_at	-3	0.03	HTR6	3362	Hs.22180	1p36-p35	5-hydroxytryptamine (serotonin) receptor 6
1140	210152_at	-3	0.03	LILRB4	11006	Hs.67846	19q13.4	leukocyte immunoglobulin-like receptor, subfamily B, member 4
1141	210540_s_at	-3	0.03	B4GALT4	8702	Hs.13225	3q13.3	UDP-Gal:betaGlcNAc beta 1,4- galactosyltransferase, polypeptide 4
1142	211907_s_at	-3	0.03	PARD6B	84612	Hs.391828	20q13.13	par-6 partitioning defective 6 homolog beta (C. elegans)
1143	213056_at	-3	0.03	FRMD4B	23150	Hs.371681	3p14.2	GRP1-binding protein GRSP1
1144	214108_at	-3	0.03	MAX	4149	Hs.285354	14q23	MAX protein
1145	214711_at	-3	0.03	SFRS9	8683	Hs.546321	12q24.31	hypothetical protein 15E1.2
1146	214905_at	-3	0.03	LOC145899	145899	Hs.459035	15q24.2	hypothetical protein LOC145899
1147	217252_at	-3	0.03	OSIL	54211			oxidative stress induced like
1148	219864_s_at	-3	0.03	DSCR1L2	11123	Hs.468261	1p35.3-p33	Down syndrome critical region gene 1-like 2
1149	220291_at	-3	0.03	GDPD2	54857	Hs.438712	Xq13.1	glycerophosphodiester phosphodiesterase domain containing 2
1150	200929_at	-2	0.03	TMP21	10972	Hs.74137	14q24.3	transmembrane trafficking protein
1151	201628_s_at	-2	0.03	RRAGA	10670	Hs.432330	9p22.1	Ras-related GTP binding A
1152	201828_x_at	-2	0.03	CXX1	8933	Hs.522789	Xq26	CAAX box 1
1153	201861_s_at	-2	0.03	LRRFIP1	9208	Hs.471779	2q37.3	leucine rich repeat (in FLII) interacting protein 1
1154	202192_s_at	-2	0.03	GAS7	8522	Hs.462214	17p13.1	myeloid/lymphoid or mixed-lineage leukemia
1155	202822_at	-2	0.03	LPP	4026	Hs.444362	3q27-q28	LIM domain containing preferred translocation partner in lipoma
1156	203443_at	-2	0.03	MTA2	9219	Hs.173043	11q12-q13.1	metastais-associated gene family, member 2
1157	204778_x_at	-2	0.03	HOXB7	3217	Hs.436181	17q21.3	homeo box B7
1158	204872_at	-2	0.03	TLE4	7091	Hs.444213	9q21.32	transducin-like enhancer of split 4
1159	204942_s_at	-2	0.03	ALDH3B2	222	Hs.87539	11q13	aldehyde dehydrogenase 3 family, member B2
1160	205233_s_at	-2	0.03	PAFAH2	5051	Hs.477083	1p34.3	platelet-activating factor acetylhydrolase 2, 40kDa
1161	206130_s_at	-2	0.03	ASGR2	433	Hs.16247	17p	asialoglycoprotein receptor 2
1162	206215_at	-2	0.03	OPCML	4978	Hs.4817	11q25	opioid binding protein/cell adhesion molecule-like
1163	206621_s_at	-2	0.03	WBSCR1	7458	Hs.520943	7q11.23	Williams-Beuren syndrome chromosome region 1
1164	206658_at	-2	0.03	UPK3B	80761	Hs.488861	7q11.2	uroplakin 3B
1165	207339_s_at	-2	0.03	LTB	4050	Hs.376208	6p21.3	lymphotoxin beta (TNF superfamily, member 3)
1166	207395_at	-2	0.03	BTN1A1	696	Hs.153058	6p22.1	butyrophilin, subfamily 1, member A1
1167	207900_at	-2	0.03	CCL17	6361	Hs.546294	16q13	chemokine (C-C motif) ligand 17
1168	209008_x_at	-2	0.03	KRT8	3856	Hs.533782	12q13	keratin 8
1169	209535_s_at	-2	0.03	AKAP13	11214	Hs.459211	15q24-q25	A kinase (PRKA) anchor protein 13
1170	210300_at	-2	0.03	REM1	28954	Hs.247729	20q11.21	RAS (RAD and GEM)-like GTP-binding 1
1171	210734_x_at	-2	0.03	MAX	4149	Hs.285354	14q23	MAX protein
1172	210894_s_at	-2	0.03	CEP2	11190	Hs.443976	20q11.22-q12	centrosomal protein 2
1173	212067_s_at	-2	0.03	C1R	715	Hs.524224	12p13	complement component 1, r subcomponent
1174	214103_s_at	-2	0.03	RAP2A	5911	Hs.508480	13q34	RAP2A, member of RAS oncogene family
1175	214213_x_at	-2	0.03	LMNA	4000	Hs.491359	1q21.2-q21.3	lamin A/C
1176	214885_at	-2	0.03	MYST1	84148	Hs.533803	16p11.2	MYST histone acetyltransferase 1
1177	215337_at	-2	0.03	THRAP4	9862	Hs.462983	17q21.2	thyroid hormone receptor associated protein 4
1178	215704_at	-2	0.03	FLG	2312	Hs.531478	1q21	filaggrin
1179	215913_s_at	-2	0.03	GULP1	51454	Hs.470887	2q32.3-q33	GULP, engulfment adaptor PTB domain containing 1
1180	216983_s_at	-2	0.03	ZNF224	7767	HS.279855	19q13.2	zinc finger protein 224
1181	217991_x_at	-2	0.03	SSBP3	23648	Hs.175551	1p32.3	single stranded DNA binding protein 3
1182	219035_s_at	-2	0.03	RNF34	80196	Hs.292804	12q24.31	ring finger protein 34
1183	219084_at	-2	0.03	NSD1	64324	Hs.208961	5q35.3	nuclear receptor binding SET domain protein 1
1184	220130_x_at	-2	0.03	LTB4R2	56413	Hs.130685	14q11.2-q12	leukotriene B4 receptor 2
1185	220604_x_at	-2	0.03	FTCD	10841	Hs.415846	21q22.3	formiminotransferase cyclodeaminase
1186	221493_at	-2	0.03	TSPYL1	7259	Hs.458358	6q22-q23	TSPY-like 1
1187	200025_s_at	-1	0.03	RPL27	6155	Hs.514196	17q21.1-q21.2	ribosomal protein L27
1188	200753_x_at	-1	0.03	SFRS2	6427	Hs.73965	17q25.3	splicing factor, arginine/serine-rich 2
1189	216438_s_at	-1	0.03	TMSB4X	7114	Hs.522584	Xq21.3-q22	thymosin, beta 4, X-linked
1190	217689_at	-1	0.03	PTPN1	5770	Hs.417549	20q13.1-q13.2	protein tyrosine phosphatase, non-receptor type 1
1191	211549_s_at	-11	0.04	HPGD	3248	Hs.77348	4q34-q35	hydroxyprostaglandin dehydrogenase 15-(NAD)
1192	217403_s_at	-10	0.04	ZNF227	7770	Hs.371335		zinc finger protein 227
1193	222074_at	-10	0.04	UROD	7389	Hs.78601	1p34	uroporphyrinogen decarboxylase
1194	204908_s_at	-9	0.04	BCL3	602	Hs.31210	19q13.1-q13.2	B-cell CLL/lymphoma 3
1195	212822_at	-9	0.04	HEG	57493	Hs.477420	3q21.2	HEG homolog
1196	219414_at	-9	0.04	CLSTN2	64084	Hs.158529	3q23-q24	calsyntenin 2
1197	219601_s_at	-8	0.04	C10orf12	26148	Hs.14555	10q24.2	chromosome 10 open reading frame 12
1198	219773_at	-8	0.04	NOX4	50507	Hs.371036	11q14.2-q21	NADPH oxidase 4
1199	202393_s_at	-7	0.04	KLF10	7071	Hs.435001	8q22.2	TGFB inducible early growth response
1200	218499_at	-7	0.04	MST4	51765	Hs.444247	Xq26.2	Mst3 and SOK1-related kinase
1201	205641_s_at	-6	0.04	TRADD	8717	Hs.460996	16q22	TNFRSF1A-associated via death domain
1202	206461_x_at	-6	0.04	MT1H	4496	Hs.438462	16q13	metallothionein 1H
1203	207227_x_at	-6	0.04	RFPL2	10739	Hs.157427	22q12.3	ret finger protein-like 3
1204	212859_x_at	-6	0.04	MT1E	4493	Hs.534330	16q13	metallothionein 1E (functional)
1205	215879_at	-6	0.04	ITGB1	3688	Hs.429052	10p11.2	integrin, beta 1
1206	202652_at	-5	0.04	APBB1	322	Hs.372840	11p15	amyloid beta precursor protein-binding, family B, member 1
1207	208632_at	-5	0.04	RNF10	9921	Hs.442798	12q24.31	ring finger protein 10
1208	209011_at	-5	0.04	TRIO	7204	Hs.130031	5p15.1-p14	triple functional domain (PTPRF interacting)
1209	210450_at	-5	0.04	LOC90925	90925	Hs.81221	14q32.33	hypothetical protein LOC90925
1210	214270_s_at	-5	0.04	MAPRE3	22924	Hs.515860	2p23.3-p23.1	microtubule-associated protein, RP/EB family, member 3
1211	202129_s_at	-4	0.04	RIOK3	8780	Hs.445511	18q11.2	RIO kinase 3 (yeast)
1212	204073_s_at	-4	0.04	C11orf9	745	Hs.473109	11q12-q13.1	chromosome 11 open reading frame 9
1213	204151_x_at	-4	0.04	AKR1C1	1645	Hs.460260	10p15-p14	aldo-keto reductase family 1, member C1
1214	204746_s_at	-4	0.04	PRKCABP	9463	Hs.180871	22q13.1	protein kinase C, alpha binding protein
1215	209929_s_at	-4	0.04	IKBKG	8517	Hs.43505	Xq28	inhibitor of kappa light polypeptide gene enhancer in B-cells, kinase gamma
1216	210404_x_at	-4	0.04	CAMK2B	816	Hs.351887	7p14.3-p14.1	calcium/calmodulin-dependent protein kinase II beta
1217	210932_s_at	-4	0.04	RNF6	6049	Hs.136885	13q12.2	ring finger protein (C3H2C3 type) 6
1218	214853_s_at	-4	0.04	SHC1	6464	Hs.433795	1q21	SHC transforming protein 1
1219	218978_s_at	-4	0.04	MSCP	51312	Hs.122514	8p21.2	mitochondrial solute carrier protein
1220	220160_s_at	-4	0.04	KPTN	11133	Hs.25441	19q13.33	kaptin (actin binding protein)
1221	221389_at	-4	0.04	PLA2G2E	30814	Hs.272372	1p36.13	phospholipase A2, group IIE
1222	222126_at	-4	0.04	IRS3L	3668	Hs.521083	7q22.1	HIV-1 Rev binding protein-like
1223	200914_x_at	-3	0.04	KTN1	3895	Hs.509414	14q22.1	kinectin 1 (kinesin receptor)
1224	201786_s_at	-3	0.04	ADAR	103	Hs.12341	1q21.1-q21.2	adenosine deaminase, RNA-specific
1225	201849_at	-3	0.04	BNIP3	664	Hs.144873	10q26.3	BCL2/adenovirus E1B 19kDa interacting protein 3
1226	202109_at	-3	0.04	ARFIP2	23647	Hs.75139	11p15	ADP-ribosylation factor interacting protein 2 (arfaptin 2)
1227	203394_s_at	-3	0.04	HES1	3280	Hs.250666	3q28-q29	hairy and enhancer of split 1, (Drosophila)
1228	203570_at	-3	0.04	LOXL1	4016	Hs.65436	15q22	lysyl oxidase-like 1
1229	204041_at	-3	0.04	MAOB	4129	Hs.46732	Xp11.23	monoamine oxidase B
1230	204598_at	-3	0.04	UBCE7IP5	22888	Hs.516851	20p13	likely ortholog of mouse ubiquitin conjugating enzyme 7 interacting protein 5
1231	205931_s_at	-3	0.04	CREB5	9586	Hs.437075	7p15	cAMP responsive element binding protein 5
1232	206443_at	-3	0.04	RORB	6096	Hs.494178	9q22	RAR-related orphan receptor B
1233	206932_at	-3	0.04	CH25H	9023	Hs.47357	10q23	cholesterol 25-hydroxylase
1234	210002_at	-3	0.04	GATA6	2627	Hs.514746	18q11.1-q11.2	GATA binding protein 6
1235	211129_x_at	-3	0.04	EDA	1896	Hs.105407	Xq12-q13.1	ectodermal dysplasia 1, anhidrotic
1236	214588_s_at	-3	0.04	MFAP3	4238	Hs.432818	5q32-q33.2	microfibrillar-associated protein 3
1237	214603_at	-3	0.04	MAGEA2	4101	Hs.36980	Xq28	melanoma antigen, family A, 3
1238	214725_at	-3	0.04	RPESP	157869	Hs.439040	8q13.3	RPE-spondin
1239	214995_s_at	-3	0.04	APOBEC3G	60489	Hs.474853	22q13.1-q13.2	apolipoprotein B mRNA editing enzyme, catalytic polypeptide-like 3G
1240	215271_at	-3	0.04	TNN	63923	Hs.156369	1q23-q24	tenascin N
1241	215816_at	-3	0.04	IGLL2	3544		22q11.2	immunoglobulin lambda-like polypeptide 2
1242	216507_at	-3	0.04	FLJ90013	202018	Hs.479223	4p15.33	hypothetical protein FLJ90013
1243	216577_at	-3	0.04	RPS11P1	128718		20p12.2	ribosomal protein S11, pseudogene 1
1244	219948_x_at	-3	0.04	FLJ21934	79799	Hs.122583	4q13.3	hypothetical protein FLJ21934
1245	220913_at	-3	0.04	MGRN1	23295	Hs.526494	16p13.3	Hypothetical protein FLJ21497
1246	221799_at	-3	0.04	CSGlcA-T	54480	Hs.86392	7q36.1	KIAA1402 protein
1247	201020_at	-2	0.04	YWHAH	7533	Hs.226755	22q12.3	tyrosine 3-monooxygenase/tryptophan 5-monooxygenase activation protein, eta polypeptide
1248	201409_s_at	-2	0.04	PPP1CB	5500	Hs.468018	2p23	protein phosphatase 1, catalytic subunit, beta isoform
1249	201738_at	-2	0.04	GC20	10289	Hs.315230	3p21.33	translation factor sui1 homolog
1250	202378_s_at	-2	0.04	LEPROT	54741	Hs.23581	1p31.3	leptin receptor gene-related protein
1251	202897_at	-2	0.04	PTPNS1	140885	Hs.128846	20p13	protein tyrosine phosphatase, non-receptor type substrate 1
1252	203139_at	-2	0.04	DAPK1	1612	Hs.380277	9q34.1	death-associated protein kinase 1
1253	203365_s_at	-2	0.04	MMP15	4324	Hs.80343	16q13-q21	matrix metalloproteinase 15 (membrane-inserted)
1254	204323_x_at	-2	0.04	NF1	4763	Hs.435956	17q11.2	neurofibromin 1
1255	204934_s_at	-2	0.04	HPN	3249	Hs.182385	19q11-q13.2	hepsin (transmembrane protease, serine 1)
1256	204980_at	-2	0.04	CLOCK	9575	Hs.436975	4q12	clock homolog (mouse)
1257	205845_at	-2	0.04	CACNA1H	8912	Hs.459642	16p13.3	calcium channel, voltage-dependent, alpha 1H subunit
1258	206288_at	-2	0.04	PGGT1B	5229	Hs.254006	5q23.1	protein geranylgeranyltransferase type I, beta subunit
1259	207448_at	-2	0.04	POFUT2	23275	Hs.517345	21q22.3	protein O-fucosyltransferase 2
1260	207585_s_at	-2	0.04	RPL36AL	6166	Hs.444749	11p15.1	ribosomal protein L36a-like
1261	207825_s_at	-2	0.04	GHRHR	2692	Hs.767	7p14	growth hormone releasing hormone receptor
1262	208033_s_at	-2	0.04	ATBF1	463	Hs.461285	16q22.3-q23.1	AT-binding transcription factor 1
1263	208554_at	-2	0.04	POU4F3	5459		5q31	POU domain, class 4, transcription factor 3
1264	209283_at	-2	0.04	CRYAB	1410	Hs.408767	11q22.3-q23.1	crystallin, alpha B
1265	210090_at	-2	0.04	ARC	23237	Hs.40888	8q24.3	activity-regulated cytoskeleton-associated protein
1266	210276_s_at	-2	0.04	HRIHFB2122	11078	Hs.533030	22q13.1	Tara-like protein
1267	210778_s_at	-2	0.04	MXD4	10608	Hs.102402	4p16.3	MAX dimerization protein 4
1268	211445_x_at	-2	0.04	FKSG17	83955	Hs.458400	8q22.3	FKSG17
1269	211610_at	-2	0.04	KLF6	1316	Hs.285313	10p15	Kruppel-like factor 6
1270	211729_x_at	-2	0.04	BLVRA	644	Hs.488143	7p14-CEN	biliverdin reductase A
1271	212071_s_at	-2	0.04	SPTBN1	6711	Hs.503178	2p21	spectrin, beta, non-erythrocytic 1
1272	212081_x_at	-2	0.04	BAT2	7916	Hs.436093	6p21.3	HLA-B associated transcript 2
1273	212515_s_at	-2	0.04	DDX3X	1654	Hs.380774	Xp11.3-p11.23	DEAD (Asp-Glu-Ala-Asp) box polypeptide 3, X-linked
1274	213946_s_at	-2	0.04	KIAA0657	23363	Hs.526594	2q36.1	KIAA0657 protein
1275	215577_at	-2	0.04	UBE2E1	7324	Hs.164853	3p24.2-p24.1	ubiquitin-conjugating enzyme E2E 1 (UBC4/5 homolog, yeast)
1276	216033_s_at	-2	0.04	FYN	2534	Hs.390567	6q21	FYN oncogene related to SRC, FGR, YES
1277	216426_at	-2	0.04	TCEB1	6921	Hs.546305	8q13.3	transcription elongation factor B, polypeptide 1
1278	217029_at	-2	0.04	BAX	581	Hs.159428	19q13.3-q13.4	BCL2-associated X protein
1279	217160_at	-2	0.04	TSPY1	7258	Hs.458252	Yp11.2	testis specific protein, Y-linked 1
1280	217284_x_at	-2	0.04	SERHL	94009	Hs.534041	22q13	serine hydrolase-like
1281	218959_at	-2	0.04	HOXC10	3226	Hs.44276	12q13.3	homeo box C10
1282	219302_s_at	-2	0.04	CNTNAP2	26047	Hs.446192	7q35-q36	contactin associated protein-like 2
1283	219614_s_at	-2	0.04	SLC6A20	54716	Hs.413095	3p21.3	solute carrier family 6, member 20
1284	222022_at	-2	0.04	DTX3	196403	Hs.32374	12q13.2	deltex 3 homolog (Drosophila)
1285	77508_r_at	-1	0.04	RABEP2	79874	Hs.183075	16p12.1	rabaptin, RAB GTPase binding effector protein 2
1286	200945_s_at	-1	0.04	SEC31L1	22872	Hs.370024	4q21.3	SEC31-like 1 (S. cerevisiae)
1287	209018_s_at	-1	0.04	PINK1	65018	Hs.389171	1p36	PTEN induced putative kinase 1
1288	209808_x_at	-1	0.04	ING1	3621	Hs.46700	13q34	inhibitor of growth family, member 1
1289	214091_s_at	-1	0.04	GPX3	2878	Hs.386793	5q23	glutathione peroxidase 3 (plasma)
1290	219807_x_at	-1	0.04	RAB4B	53916	Hs.25367	19q13.2	RAB4B, member RAS oncogene family
1291	222379_at	-12	0.05	KCNE4	23704	Hs.348522	2q36.3	potassium voltage-gated channel, Isk-related family, member 4
1292	217999_s_at	-10	0.05	PHLDA1	22822	Hs.82101	12q15	pleckstrin homology-like domain, family A, member 1
1293	215039_at	-9	0.05	LOC339524	339524	Hs.306423	1p22.3	hypothetical protein LOC339524
1294	221898_at	-8	0.05	T1A-2	10630	Hs.468675	1p36	lung type-I cell membrane-associated glycoprotein
1295	206876_at	-6	0.05	SIM1	6492	Hs.534129	6q16.3-q21	single-minded homolog 1 (Drosophila)
1296	209708_at	-6	0.05	MOXD1	26002	Hs.6909	6q23.1-23.3	monooxygenase, DBH-like 1
1297	216966_at	-6	0.05	ITGA2B	3674	Hs.411312	17q21.32	integrin, alpha 2b
1298	203571_s_at	-5	0.05	C10orf116	10974	Hs.74120	10q23.31	chromosome 10 open reading frame 116
1299	219459_at	-5	0.05	POLR3B	55703	Hs.62696	12q24.11	polymerase (RNA) III (DNA directed) polypeptide B
1300	200799_at	-4	0.05	HSPA1A	3303	Hs.405994	6q14.1	chemokine (C-C motif) receptor 5
1301	207182_at	-4	0.05	GABRA6	2559	Hs.90791	5q34	gamma-aminobutyric acid (GABA) A receptor, alpha 6
1302	208030_s_at	-4	0.05	ADD1	118	Hs.183706	4p16.3	adducin 1 (alpha)
1303	214898_x_at	-4	0.05	MUC3B	57876	Hs.489354	7q22	mucin 3B
1304	217721_at	-4	0.05	CDC10	989	Hs.191346	7p14.3-p14.1	CDC10 cell division cycle 10 homolog (S. cerevisiae)
1305	220648_at	-4	0.05	ADARB2	105	Hs.369716	10p15.3	adenosine deaminase, RNA-specific, B2 (RED2 homolog rat)
1306	220892_s_at	-4	0.05	PSAT1	29968	Hs.494261	9q21.32	phosphoserine aminotransferase 1
1307	206337_at	-3	0.05	CCR7	1236	Hs.370036	17q12-q21.2	chemokine (C-C motif) receptor 7
1308	208942_s_at	-3	0.05	TLOC1	7095	Hs.529591	3q26.2-q27	translocation protein 1
1309	209952_s_at	-3	0.05	MAP2K7	5609	Hs.531754	19p13.3-p13.2	mitogen-activated protein kinase kinase 7
1310	210986_s_at	-3	0.05	TPM1	7168	Hs.133892	15q22.1	tropomyosin 1 (alpha)
1311	211008_s_at	-3	0.05	UBE2I	7329	Hs.302903	16p13.3	ubiquitin-conjugating enzyme E2I (UBC9 homolog, yeast)
1312	213376_at	-3	0.05	ZBTB1	22890	Hs.400802	14q23.3	zinc finger and BTB domain containing 1
1313	215345_x_at	-3	0.05	LOC442533	442533	Hs.373504	7	Similar to T-cell receptor gamma chain V region PT-gamma-1/2 precursor
1314	221463_at	-3	0.05	CCL24	6369	Hs.247838	7q11.23	chemokine (C-C motif) ligand 24
1315	222050_at	-3	0.05	FXR2	9513	Hs.52788	17p13.1	fragile X mental retardation, autosomal homolog 2
1316	200666_s_at	-2	0.05	DNAJB1	3337	Hs.515210	19p13.2	DnaJ (Hsp40) homolog, subfamily B, member 1
1317	200741_s_at	-2	0.05	RPS27	6232	Hs.504517	1q21	ribosomal protein S27 (metallopanstimulin 1)
1318	200923_at	-2	0.05	LGALS3BP	3959	Hs.514535	17q25	lectin, galactoside-binding, soluble, 3 binding protein
1319	201176_s_at	-2	0.05	ARCN1	372	Hs.33642	11q23.3	archain 1
1320	202265_at	-2	0.05	BMI1	648	Hs.380403	10p11.23	B lymphoma Mo-MLV insertion region (mouse)
1321	205312_at	-2	0.05	SPI1	6688	Hs.502511	11p11.2	spleen focus forming virus proviral integration oncogene spi1
1322	207641_at	-2	0.05	TNFRSF13B	23495	Hs.158341	17p11.2	tumor necrosis factor receptor superfamily, member 13B
1323	209075_s_at	-2	0.05	ISCU	23479	Hs.350702	12q24.1	iron-sulfur cluster assembly enzyme
1324	211028_s_at	-2	0.05	KHK	3795	Hs.159525	2p23.3-p23.2	ketohexokinase (fructokinase)
1325	211139_s_at	-2	0.05	NAB1	4664	Hs.107474	2q32.3-q33	NGFI-A binding protein 1 (EGR1 binding protein 1)
1326	212574_x_at	-2	0.05	C19orf6	91304	Hs.515003	19p13.3	chromosome 19 open reading frame 6
1327	213277_at	-2	0.05	ZFP36L1	677	Hs.85155	14q22-q24	zinc finger protein 36, C3H type-like 1
1328	213991_s_at	-2	0.05	HS3ST1	9957	Hs.507348	4p16	heparan sulfate (glucosamine) 3-O-sulfotransferase 1
1329	215533_s_at	-2	0.05	UBE4B	10277	Hs.386404	1p36.3	ubiquitination factor E4B (UFD2 homolog, yeast)
1330	215994_x_at	-2	0.05	KIAA0676	23061	Hs.155829	5q35.3	KIAA0676 protein
1331	216796_s_at	-2	0.05	FLJ23194		Hs.406863	1	cDNA FLJ23194
1332	217406_at	-2	0.05	IGLVIVOR22-2	84087		22q12.2-q12.3	immunoglobulin lambda variable (IV)/OR22-2
1333	218812_s_at	-2	0.05	C7orf19	80228	Hs.363308	7q22.1	chromosome 7 open reading frame 19
1334	220846_s_at	-2	0.05	FLJ10346	55123	HS.407181	1p36.33-p36.2	protein kinase C, zeta
1335	221018_s_at	-2	0.05	TDRD1	56165	Hs.333132	10q26.11	tudor domain containing 1
1336	200650_s_at	-1	0.05	LDHA	3939	Hs.2795	11p15.4	lactate dehydrogenase A
1337	202712_s_at	-1	0.05	CKMT1	1159	Hs.425633	15q15	creatine kinase, mitochondrial 1 (ubiquitous)
